# Supplementary material for: 11β,13-Dihydro­lactucin-8-O-acetate hemihydrate
Source: Acta Crystallogr Sect E Struct Rep Online. 2009 Sep 30;65(Pt 10):o2564–5. doi: 10.1107/S160053680903829X (PMC2970292; doi:10.1107/S160053680903829X)
Supplement: Supplementary file 1 [file e-65-o2564-sup1.cif]

##############################################################################
###                                                                        ###
###        Electronic paper (Acta Crystallographica Section E)             ###
###                                                                        ###
##############################################################################
#                                                                            #
# This CIF contains the data in a paper accepted for publication in Acta     #
# Crystallographica Section E. It conforms to the requirements of Notes      #
# for Authors for Section E, and has been peer reviewed under the auspices   #
# of the IUCr Commission on Journals.                                        #
#                                                                            #
# Full details of the Crystallographic Information File format               #
# are given in the paper "The Crystallographic Information File (CIF):       #
# a New Standard Archive File for Crystallography" by S. R. Hall, F. H.      #
# Allen and I. D. Brown [Acta Cryst. (1991), A47, 655-685].                  #
#                                                                            #
# The current version of the core CIF dictionary is obtainable from          #
# ftp://ftp.iucr.org/pub/cif_core.dic. The current version number is 2.4.    #
#                                                                            #
# Software is freely available for graphical display of the structure(s) in  #
# this CIF.  For information consult the CIF home page http://www.iucr.org/  #
# cif/home.html                                                              #
#                                                                            #
# This file may be used for bona fide research purposes within the           #
# scientific community so long as proper attribution is given to the journal # 
# article from which it was obtained.                                        #
#                                                                            #
##############################################################################
                                             
data_global
_audit_creation_method     SHELXL-97
_journal_date_recd_electronic     2009-09-16
_journal_date_accepted     2009-09-21
_journal_name_full     'Acta Crystallographica, Section E'
_journal_year     2009
_journal_volume     65
_journal_issue     10
_journal_page_first     o2564
_journal_page_last     o2565
_journal_paper_category     QO
_journal_coeditor_code     PV2210
_publ_contact_author
;
Frank R. Fronczek
Department of Chemistry
Louisiana State University
Baton Rouge
LA  70803-1804
USA
;
_publ_contact_author_email     'ffroncz@lsu.edu'
_publ_contact_author_fax     '(225) 578 3458'
_publ_contact_author_phone     '(225) 578 8270'
_publ_section_title
;
11\b,13-Dihydrolactucin-8-<i>O</i>-acetate hemihydrate
;
loop_
    _publ_author_name
    _publ_author_footnote
    _publ_author_address
    'Fronczek, Chris F.' .
;    Department of Chemistry
     Louisiana State University
     Baton Rouge
     LA 70803-1804
     USA
;
    ' Gomez-Barrios, Marco L.' .
;    Department of Chemistry
     Louisiana State University
     Baton Rouge
     LA 70803-1804
     USA
;
    'Fischer, Nikolaus H.' .
;    Department of Chemistry
     Louisiana State University
     Baton Rouge
     LA 70803-1804
     USA
;
    'Fronczek, Frank R.' .
;    Department of Chemistry
     Louisiana State University
     Baton Rouge
     LA 70803-1804
     USA
;
data_I
_audit_creation_method     SHELXL-97
_chemical_name_systematic
;
9-hydroxymethyl-3,6-dimethyl-2,7-dioxo-
3,3a,4,5,9a,9b-hexahydroazuleno[4,5-<i>b</i>]furan-4-yl
acetate hemihydrate
;
_chemical_name_common
;
11\b,13-Dihydrolactucin-8-<i>O</i>-acetate hemihydrate
;
_chemical_formula_moiety     'C17 H20 O6, 0.5(H2 O)'
_chemical_formula_sum     'C17 H21 O6.50'
_chemical_formula_iupac     'C17 H20 O6, 0.5H2 O'
_chemical_formula_weight     329.34
_chemical_melting_point     ?
_symmetry_cell_setting     'Monoclinic'
_symmetry_space_group_name_H-M     'P 21'
_symmetry_space_group_name_Hall     'P 2yb'
loop_
    _symmetry_equiv_pos_as_xyz
    'x, y, z'
    '-x, y+1/2, -z'
_cell_length_a     10.9276(5)
_cell_length_b     7.4658(5)
_cell_length_c     19.8571(10)
_cell_angle_alpha     90
_cell_angle_beta     100.850(5)
_cell_angle_gamma     90
_cell_volume     1591.05(15)
_cell_formula_units_Z     4
_cell_measurement_reflns_used     9656
_cell_measurement_theta_min     2.27
_cell_measurement_theta_max     68.33
_cell_measurement_temperature     90.0(5)
_exptl_crystal_description     plate
_exptl_crystal_colour     colorless
_exptl_crystal_size_max     0.27
_exptl_crystal_size_mid     0.17
_exptl_crystal_size_min     0.10
_exptl_crystal_density_diffrn     1.375
_exptl_crystal_density_meas     ?
_exptl_crystal_density_method     'not measured'
_exptl_crystal_F_000     700
_exptl_absorpt_coefficient_mu     0.884
_exptl_absorpt_correction_type     'multi-scan'
_exptl_absorpt_process_details     '(SADABS; Sheldrick, 2004)'
_exptl_absorpt_correction_T_min     0.7962
_exptl_absorpt_correction_T_max     0.9168
_exptl_special_details
;
;
_diffrn_ambient_temperature     90.0(5)
_diffrn_radiation_type     CuK\a
_diffrn_radiation_wavelength     1.54178
_diffrn_radiation_source     'fine-focus sealed tube'
_diffrn_radiation_monochromator     graphite
_diffrn_measurement_device_type     'Bruker Kappa APEXII CCD area-detector'
_diffrn_measurement_method     '\f and \w'
_diffrn_detector_area_resol_mean     ?
_diffrn_reflns_number     23565
_diffrn_reflns_av_R_equivalents     0.0312
_diffrn_reflns_av_sigmaI/netI     0.0238
_diffrn_reflns_theta_min     2.27
_diffrn_reflns_theta_max     69.04
_diffrn_reflns_theta_full     66.60
_diffrn_measured_fraction_theta_max     0.979
_diffrn_measured_fraction_theta_full     0.999
_diffrn_reflns_limit_h_min     -12
_diffrn_reflns_limit_h_max     13
_diffrn_reflns_limit_k_min     -9
_diffrn_reflns_limit_k_max     8
_diffrn_reflns_limit_l_min     -23
_diffrn_reflns_limit_l_max     23
_diffrn_standards_number     ?
_diffrn_standards_interval_count     ?
_diffrn_standards_interval_time     ?
_diffrn_standards_decay_%     ?
_refine_special_details
;
Refinement of <i>F</i>^2^ against ALL reflections. The weighted <i>R</i>-factor
<i>wR</i> and goodness of fit <i>S</i> are based on <i>F</i>^2^, conventional
<i>R</i>-factors <i>R</i> are based on <i>F</i>, with <i>F</i> set to zero for
negative <i>F</i>^2^. The threshold expression of <i>F</i>^2^ >
\s(<i>F</i>^2^) is used only for calculating <i>R</i>-factors(gt) <i>etc</i>.
and is not relevant to the choice of reflections for refinement.
<i>R</i>-factors based on <i>F</i>^2^ are statistically about twice as large
as those based on <i>F</i>, and <i>R</i>- factors based on ALL data will be
even larger.
;
_reflns_number_total     5642
_reflns_number_gt     5513
_reflns_threshold_expression     I>2\s(I)
_refine_ls_structure_factor_coef     Fsqd
_refine_ls_matrix_type     full
_refine_ls_R_factor_all     0.0276
_refine_ls_R_factor_gt     0.0268
_refine_ls_wR_factor_gt     0.0671
_refine_ls_wR_factor_ref     0.0677
_refine_ls_goodness_of_fit_ref     1.033
_refine_ls_restrained_S_all     1.033
_refine_ls_number_reflns     5642
_refine_ls_number_parameters     445
_refine_ls_number_restraints     1
_refine_ls_hydrogen_treatment     mixed
_refine_ls_weighting_scheme     calc
_refine_ls_weighting_details
         'calc w=1/[\s^2^(Fo^2^)+(0.0314P)^2^+0.4082P] where P=(Fo^2^+2Fc^2^)/3'
_atom_sites_solution_hydrogens     geom
_atom_sites_solution_primary     direct
_atom_sites_solution_secondary     difmap
_refine_ls_shift/su_max     0.001
_refine_ls_shift/su_mean     0.000
_refine_diff_density_max     0.204
_refine_diff_density_min     -0.138
_refine_ls_extinction_method     'SHELXL97 (Sheldrick, 2008)'
_refine_ls_extinction_coef     0.00101(13)
_refine_ls_extinction_expression
                                  'Fc^*^=kFc[1+0.001xFc^2^\l^3^/sin(2\q)]^-1/4^'
_refine_ls_abs_structure_details     'Flack (1983), 2516 Friedel pairs'
_refine_ls_abs_structure_Flack     -0.01(10)
loop_
    _atom_type_symbol
    _atom_type_description
    _atom_type_scat_dispersion_real
    _atom_type_scat_dispersion_imag
    _atom_type_scat_source
    'C' 'C' 0.0181 0.0091
                         'International Tables Vol C Tables 4.2.6.8 and 6.1.1.4'
    'H' 'H' 0.0000 0.0000
                         'International Tables Vol C Tables 4.2.6.8 and 6.1.1.4'
    'O' 'O' 0.0492 0.0322
                         'International Tables Vol C Tables 4.2.6.8 and 6.1.1.4'
_computing_data_collection     'APEX2 (Bruker, 2006)'
_computing_cell_refinement     'APEX2 (Bruker, 2006)'
_computing_data_reduction     'APEX2 (Bruker, 2006)'
_computing_structure_solution     'SHELXS97 (Sheldrick, 2008)'
_computing_structure_refinement     'SHELXL97 (Sheldrick, 2008)'
_computing_molecular_graphics     'ORTEP-3 for Windows (Farrugia, 1997)'
_computing_publication_material     'SHELXTL (Sheldrick, 2008)'
loop_
    _atom_site_type_symbol
    _atom_site_label
    _atom_site_fract_x
    _atom_site_fract_y
    _atom_site_fract_z
    _atom_site_U_iso_or_equiv
    _atom_site_adp_type
    _atom_site_calc_flag
    _atom_site_refinement_flags
    _atom_site_occupancy
    _atom_site_disorder_assembly
    _atom_site_disorder_group
    O O1 0.36074(9) 0.72760(16) 0.04034(5) 0.0256(2) Uani d . 1 . .
    O O2 0.54683(12) 0.8177(2) 0.02323(6) 0.0473(4) Uani d . 1 . .
    O O3 -0.15403(9) 0.63628(15) 0.05240(5) 0.0255(2) Uani d . 1 . .
    O O4 0.19069(10) 0.67077(15) -0.19419(5) 0.0240(2) Uani d . 1 . .
    O O5 0.07993(12) 0.91019(18) -0.23883(6) 0.0345(3) Uani d . 1 . .
    O O6 0.25725(10) 0.54254(16) 0.22516(5) 0.0252(2) Uani d . 1 . .
    H H6O 0.2544(19) 0.651(3) 0.2400(10) 0.038 Uiso d . 1 . .
    C C1 0.02479(13) 0.5810(2) -0.00331(8) 0.0203(3) Uani d . 1 . .
    C C2 -0.04236(14) 0.61236(19) 0.05490(7) 0.0211(3) Uani d . 1 . .
    C C3 0.05145(14) 0.6056(2) 0.11802(7) 0.0216(3) Uani d . 1 . .
    H H3 0.0338 0.6189 0.1628 0.026 Uiso calc R 1 . .
    C C4 0.16502(14) 0.5782(2) 0.10450(7) 0.0196(3) Uani d . 1 . .
    C C5 0.16294(13) 0.5614(2) 0.02770(7) 0.0191(3) Uani d . 1 . .
    H H5 0.1933 0.4402 0.0170 0.023 Uiso calc R 1 . .
    C C6 0.23650(13) 0.7063(2) -0.00135(6) 0.0201(3) Uani d . 1 . .
    H H6 0.1907 0.8225 -0.0025 0.024 Uiso calc R 1 . .
    C C7 0.26251(13) 0.6665(2) -0.07304(7) 0.0210(3) Uani d . 1 . .
    H H7 0.2901 0.5390 -0.0742 0.025 Uiso calc R 1 . .
    C C8 0.14873(13) 0.6930(2) -0.12911(6) 0.0210(3) Uani d . 1 . .
    H H8 0.1133 0.8156 -0.1260 0.025 Uiso calc R 1 . .
    C C9 0.04910(14) 0.5504(2) -0.12638(7) 0.0221(3) Uani d . 1 . .
    H H9A -0.0085 0.5477 -0.1713 0.026 Uiso calc R 1 . .
    H H9B 0.0903 0.4319 -0.1195 0.026 Uiso calc R 1 . .
    C C10 -0.02665(14) 0.5780(2) -0.07062(7) 0.0210(3) Uani d . 1 . .
    C C11 0.37468(16) 0.7875(3) -0.07459(8) 0.0334(4) Uani d . 1 . .
    H H11 0.3446 0.9122 -0.0861 0.040 Uiso calc R 1 . .
    C C12 0.44090(16) 0.7817(3) -0.00012(8) 0.0327(4) Uani d . 1 . .
    C C13 0.46307(17) 0.7337(4) -0.12182(9) 0.0504(6) Uani d . 1 . .
    H H13A 0.5417 0.7993 -0.1089 0.076 Uiso calc R 1 . .
    H H13B 0.4252 0.7625 -0.1693 0.076 Uiso calc R 1 . .
    H H13C 0.4793 0.6047 -0.1177 0.076 Uiso calc R 1 . .
    C C14 -0.16387(14) 0.5988(2) -0.09751(8) 0.0238(3) Uani d . 1 . .
    H H14A -0.2067 0.6226 -0.0593 0.036 Uiso calc R 1 . .
    H H14B -0.1967 0.4884 -0.1209 0.036 Uiso calc R 1 . .
    H H14C -0.1778 0.6990 -0.1299 0.036 Uiso calc R 1 . .
    C C15 0.28150(14) 0.5536(2) 0.15730(7) 0.0232(3) Uani d . 1 . .
    H H15A 0.3241 0.4427 0.1469 0.028 Uiso calc R 1 . .
    H H15B 0.3384 0.6554 0.1546 0.028 Uiso calc R 1 . .
    C C16 0.14984(13) 0.7902(2) -0.24440(7) 0.0212(3) Uani d . 1 . .
    C C17 0.20561(16) 0.7550(2) -0.30617(7) 0.0298(4) Uani d . 1 . .
    H H17A 0.1449 0.7846 -0.3476 0.045 Uiso calc R 1 . .
    H H17B 0.2283 0.6282 -0.3073 0.045 Uiso calc R 1 . .
    H H17C 0.2803 0.8290 -0.3042 0.045 Uiso calc R 1 . .
    O O1A 0.10059(9) 0.30940(15) 0.46612(5) 0.0229(2) Uani d . 1 . .
    O O2A -0.08856(10) 0.34776(18) 0.49033(5) 0.0320(3) Uani d . 1 . .
    O O3A 0.61587(9) 0.19216(15) 0.43180(5) 0.0258(2) Uani d . 1 . .
    O O4A 0.29523(9) 0.22296(15) 0.69401(5) 0.0214(2) Uani d . 1 . .
    O O5A 0.45039(11) 0.39546(17) 0.74928(5) 0.0320(3) Uani d . 1 . .
    O O6A 0.18713(10) 0.21622(16) 0.27100(5) 0.0258(2) Uani d . 1 . .
    H H60A 0.2039(19) 0.317(3) 0.2552(10) 0.039 Uiso d . 1 . .
    C C1A 0.44199(13) 0.17797(19) 0.49391(7) 0.0188(3) Uani d . 1 . .
    C C2A 0.50439(13) 0.1995(2) 0.43344(7) 0.0205(3) Uani d . 1 . .
    C C3A 0.40492(14) 0.2229(2) 0.37344(7) 0.0215(3) Uani d . 1 . .
    H H3A 0.4187 0.2443 0.3283 0.026 Uiso calc R 1 . .
    C C4A 0.29305(13) 0.2106(2) 0.39010(7) 0.0199(3) Uani d . 1 . .
    C C5A 0.30176(13) 0.1693(2) 0.46618(7) 0.0190(3) Uani d . 1 . .
    H H5A 0.2720 0.0442 0.4712 0.023 Uiso calc R 1 . .
    C C6A 0.22888(13) 0.2972(2) 0.50361(7) 0.0191(3) Uani d . 1 . .
    H H6A 0.2685 0.4184 0.5069 0.023 Uiso calc R 1 . .
    C C7A 0.21326(12) 0.2344(2) 0.57504(6) 0.0196(3) Uani d . 1 . .
    H H7A 0.1957 0.1028 0.5728 0.024 Uiso calc R 1 . .
    C C8A 0.33015(13) 0.2662(2) 0.62853(7) 0.0194(3) Uani d . 1 . .
    H H8A 0.3582 0.3935 0.6277 0.023 Uiso calc R 1 . .
    C C9A 0.43475(14) 0.1374(2) 0.61948(7) 0.0215(3) Uani d . 1 . .
    H H91A 0.4979 0.1383 0.6624 0.026 Uiso calc R 1 . .
    H H92A 0.3995 0.0150 0.6138 0.026 Uiso calc R 1 . .
    C C10A 0.50089(13) 0.17411(19) 0.56004(7) 0.0193(3) Uani d . 1 . .
    C C11A 0.09343(13) 0.3330(2) 0.58339(7) 0.0250(3) Uani d . 1 . .
    H H11A 0.1154 0.4596 0.5969 0.030 Uiso calc R 1 . .
    C C12A 0.02146(14) 0.3323(2) 0.51022(7) 0.0243(3) Uani d . 1 . .
    C C13A 0.01788(14) 0.2562(3) 0.63306(8) 0.0307(4) Uani d . 1 . .
    H H13D -0.0645 0.3130 0.6254 0.046 Uiso calc R 1 . .
    H H13E 0.0609 0.2793 0.6802 0.046 Uiso calc R 1 . .
    H H13F 0.0083 0.1268 0.6257 0.046 Uiso calc R 1 . .
    C C14A 0.63888(13) 0.2030(2) 0.58228(7) 0.0230(3) Uani d . 1 . .
    H H14D 0.6761 0.2265 0.5420 0.034 Uiso calc R 1 . .
    H H14E 0.6768 0.0957 0.6059 0.034 Uiso calc R 1 . .
    H H14F 0.6535 0.3057 0.6135 0.034 Uiso calc R 1 . .
    C C15A 0.17124(13) 0.2246(2) 0.34040(7) 0.0231(3) Uani d . 1 . .
    H H15C 0.1158 0.1259 0.3492 0.028 Uiso calc R 1 . .
    H H15D 0.1303 0.3391 0.3481 0.028 Uiso calc R 1 . .
    C C16A 0.36493(14) 0.2941(2) 0.75074(7) 0.0233(3) Uani d . 1 . .
    C C17A 0.32219(17) 0.2309(3) 0.81365(8) 0.0351(4) Uani d . 1 . .
    H H17D 0.3798 0.2738 0.8543 0.053 Uiso calc R 1 . .
    H H17E 0.3202 0.0996 0.8140 0.053 Uiso calc R 1 . .
    H H17F 0.2385 0.2776 0.8140 0.053 Uiso calc R 1 . .
    O O7 0.29309(12) 0.89082(18) 0.25390(6) 0.0333(3) Uani d . 1 . .
    H H72 0.371(2) 0.911(3) 0.2489(11) 0.050(6) Uiso d . 1 . .
    H H71 0.259(3) 0.997(4) 0.2573(14) 0.077(9) Uiso d . 1 . .
loop_
    _atom_site_aniso_label
    _atom_site_aniso_U_11
    _atom_site_aniso_U_22
    _atom_site_aniso_U_33
    _atom_site_aniso_U_12
    _atom_site_aniso_U_13
    _atom_site_aniso_U_23
    O1 0.0262(5) 0.0319(6) 0.0171(5) -0.0085(5) 0.0001(4) 0.0013(4)
    O2 0.0361(7) 0.0768(11) 0.0268(6) -0.0292(7) 0.0006(5) 0.0032(7)
    O3 0.0234(5) 0.0289(6) 0.0248(5) -0.0002(4) 0.0058(4) -0.0015(4)
    O4 0.0331(6) 0.0249(6) 0.0143(5) 0.0018(5) 0.0053(4) 0.0022(4)
    O5 0.0432(7) 0.0384(7) 0.0231(5) 0.0132(6) 0.0097(5) 0.0106(5)
    O6 0.0346(6) 0.0261(6) 0.0145(5) 0.0005(5) 0.0035(4) 0.0008(4)
    C1 0.0237(8) 0.0170(7) 0.0196(7) -0.0023(6) 0.0025(6) 0.0017(6)
    C2 0.0261(8) 0.0147(7) 0.0224(7) -0.0015(6) 0.0041(6) 0.0002(6)
    C3 0.0297(8) 0.0192(8) 0.0165(7) -0.0003(6) 0.0055(6) -0.0001(6)
    C4 0.0268(8) 0.0164(7) 0.0154(7) 0.0000(6) 0.0032(6) 0.0011(6)
    C5 0.0244(7) 0.0184(8) 0.0139(7) 0.0004(6) 0.0021(5) 0.0003(5)
    C6 0.0224(7) 0.0216(8) 0.0142(6) -0.0019(6) -0.0020(5) 0.0007(6)
    C7 0.0254(7) 0.0225(8) 0.0150(6) -0.0038(6) 0.0035(5) 0.0024(6)
    C8 0.0298(7) 0.0210(8) 0.0126(6) 0.0001(6) 0.0053(5) 0.0000(6)
    C9 0.0247(7) 0.0251(8) 0.0149(7) -0.0012(6) -0.0003(6) -0.0013(6)
    C10 0.0261(8) 0.0172(7) 0.0191(7) -0.0012(6) 0.0025(6) 0.0003(6)
    C11 0.0371(9) 0.0417(10) 0.0199(7) -0.0173(8) 0.0014(6) 0.0049(7)
    C12 0.0346(9) 0.0399(10) 0.0225(8) -0.0161(8) 0.0025(7) 0.0027(7)
    C13 0.0353(9) 0.0924(17) 0.0248(8) -0.0282(11) 0.0085(7) 0.0021(10)
    C14 0.0266(8) 0.0233(8) 0.0198(7) -0.0003(6) 0.0000(6) 0.0008(6)
    C15 0.0267(8) 0.0270(8) 0.0154(7) 0.0020(6) 0.0029(6) 0.0001(6)
    C16 0.0230(7) 0.0226(8) 0.0165(7) -0.0048(6) -0.0002(5) 0.0024(6)
    C17 0.0395(9) 0.0320(10) 0.0186(7) 0.0007(7) 0.0070(6) 0.0023(6)
    O1A 0.0214(5) 0.0301(6) 0.0166(5) 0.0057(4) 0.0020(4) 0.0010(4)
    O2A 0.0241(6) 0.0444(7) 0.0266(6) 0.0095(5) 0.0026(4) 0.0035(5)
    O3A 0.0242(5) 0.0290(6) 0.0256(5) 0.0001(5) 0.0086(4) 0.0015(5)
    O4A 0.0243(5) 0.0254(5) 0.0145(4) -0.0015(4) 0.0037(4) -0.0016(4)
    O5A 0.0313(6) 0.0398(7) 0.0234(5) -0.0079(5) 0.0013(4) -0.0044(5)
    O6A 0.0361(6) 0.0262(6) 0.0147(5) 0.0022(5) 0.0042(4) -0.0005(5)
    C1A 0.0223(7) 0.0138(7) 0.0205(7) 0.0005(6) 0.0045(5) 0.0003(6)
    C2A 0.0254(7) 0.0155(8) 0.0214(7) 0.0001(6) 0.0062(5) -0.0007(6)
    C3A 0.0301(7) 0.0187(7) 0.0165(6) -0.0012(6) 0.0066(5) 0.0000(6)
    C4A 0.0284(7) 0.0144(7) 0.0167(6) 0.0002(6) 0.0035(5) -0.0021(6)
    C5A 0.0227(7) 0.0172(7) 0.0169(6) 0.0001(6) 0.0029(5) 0.0004(6)
    C6A 0.0193(7) 0.0208(7) 0.0162(6) 0.0012(6) 0.0008(5) 0.0007(6)
    C7A 0.0214(7) 0.0223(8) 0.0152(6) -0.0007(6) 0.0038(5) -0.0006(6)
    C8A 0.0226(7) 0.0225(8) 0.0132(6) -0.0001(6) 0.0037(5) 0.0007(5)
    C9A 0.0236(7) 0.0225(8) 0.0178(7) 0.0016(6) 0.0019(5) 0.0014(6)
    C10A 0.0235(7) 0.0140(7) 0.0208(7) 0.0027(6) 0.0052(5) -0.0004(6)
    C11A 0.0233(7) 0.0327(9) 0.0184(7) 0.0047(7) 0.0021(6) -0.0023(6)
    C12A 0.0266(8) 0.0247(8) 0.0220(7) 0.0054(6) 0.0056(6) -0.0002(6)
    C13A 0.0263(8) 0.0437(11) 0.0233(7) 0.0063(7) 0.0080(6) 0.0039(7)
    C14A 0.0247(7) 0.0212(8) 0.0224(7) -0.0011(6) 0.0029(5) -0.0007(6)
    C15A 0.0283(8) 0.0249(8) 0.0157(6) 0.0001(7) 0.0035(5) -0.0009(6)
    C16A 0.0250(7) 0.0257(8) 0.0183(7) 0.0049(7) 0.0013(6) -0.0024(6)
    C17A 0.0450(9) 0.0429(10) 0.0175(7) -0.0045(9) 0.0059(6) -0.0025(7)
    O7 0.0351(7) 0.0283(7) 0.0353(6) 0.0043(6) 0.0031(5) -0.0038(5)
_geom_special_details
;
All e.s.d.'s (except the e.s.d. in the dihedral angle between two l.s. planes)
are estimated using the full covariance matrix. The cell e.s.d.'s are taken
into account individually in the estimation of e.s.d.'s in distances, angles
and torsion angles; correlations between e.s.d.'s in cell parameters are only
used when they are defined by crystal symmetry. An approximate (isotropic)
treatment of cell e.s.d.'s is used for estimating e.s.d.'s involving l.s.
planes.
;
loop_
    _geom_bond_atom_site_label_1
    _geom_bond_atom_site_label_2
    _geom_bond_site_symmetry_2
    _geom_bond_distance
    _geom_bond_publ_flag
    O1 C12 . 1.3568(19) ?
    O1 C6 . 1.4597(16) ?
    O2 C12 . 1.194(2) ?
    O3 C2 . 1.2251(19) ?
    O4 C16 . 1.3496(18) ?
    O4 C8 . 1.4598(16) ?
    O5 C16 . 1.196(2) ?
    O6 C15 . 1.4238(17) ?
    O6 H6O . 0.86(2) ?
    C1 C10 . 1.349(2) ?
    C1 C2 . 1.500(2) ?
    C1 C5 . 1.5264(19) ?
    C2 C3 . 1.463(2) ?
    C3 C4 . 1.334(2) ?
    C3 H3 . 0.9500 ?
    C4 C15 . 1.500(2) ?
    C4 C5 . 1.5261(19) ?
    C5 C6 . 1.525(2) ?
    C5 H5 . 1.0000 ?
    C6 C7 . 1.5323(18) ?
    C6 H6 . 1.0000 ?
    C7 C8 . 1.5177(19) ?
    C7 C11 . 1.527(2) ?
    C7 H7 . 1.0000 ?
    C8 C9 . 1.531(2) ?
    C8 H8 . 1.0000 ?
    C9 C10 . 1.516(2) ?
    C9 H9A . 0.9900 ?
    C9 H9B . 0.9900 ?
    C10 C14 . 1.502(2) ?
    C11 C12 . 1.520(2) ?
    C11 C13 . 1.521(3) ?
    C11 H11 . 1.0000 ?
    C13 H13A . 0.9800 ?
    C13 H13B . 0.9800 ?
    C13 H13C . 0.9800 ?
    C14 H14A . 0.9800 ?
    C14 H14B . 0.9800 ?
    C14 H14C . 0.9800 ?
    C15 H15A . 0.9900 ?
    C15 H15B . 0.9900 ?
    C16 C17 . 1.492(2) ?
    C17 H17A . 0.9800 ?
    C17 H17B . 0.9800 ?
    C17 H17C . 0.9800 ?
    O1A C12A . 1.3524(18) ?
    O1A C6A . 1.4612(16) ?
    O2A C12A . 1.1982(19) ?
    O3A C2A . 1.2259(18) ?
    O4A C16A . 1.3445(18) ?
    O4A C8A . 1.4586(16) ?
    O5A C16A . 1.207(2) ?
    O6A C15A . 1.4224(16) ?
    O6A H60A . 0.85(2) ?
    C1A C10A . 1.349(2) ?
    C1A C2A . 1.4969(19) ?
    C1A C5A . 1.5291(19) ?
    C2A C3A . 1.4644(19) ?
    C3A C4A . 1.328(2) ?
    C3A H3A . 0.9500 ?
    C4A C15A . 1.5041(19) ?
    C4A C5A . 1.5271(18) ?
    C5A C6A . 1.5238(19) ?
    C5A H5A . 1.0000 ?
    C6A C7A . 1.5337(18) ?
    C6A H6A . 1.0000 ?
    C7A C8A . 1.5182(19) ?
    C7A C11A . 1.538(2) ?
    C7A H7A . 1.0000 ?
    C8A C9A . 1.530(2) ?
    C8A H8A . 1.0000 ?
    C9A C10A . 1.5206(19) ?
    C9A H91A . 0.9900 ?
    C9A H92A . 0.9900 ?
    C10A C14A . 1.505(2) ?
    C11A C13A . 1.513(2) ?
    C11A C12A . 1.517(2) ?
    C11A H11A . 1.0000 ?
    C13A H13D . 0.9800 ?
    C13A H13E . 0.9800 ?
    C13A H13F . 0.9800 ?
    C14A H14D . 0.9800 ?
    C14A H14E . 0.9800 ?
    C14A H14F . 0.9800 ?
    C15A H15C . 0.9900 ?
    C15A H15D . 0.9900 ?
    C16A C17A . 1.490(2) ?
    C17A H17D . 0.9800 ?
    C17A H17E . 0.9800 ?
    C17A H17F . 0.9800 ?
    O7 H72 . 0.89(2) ?
    O7 H71 . 0.89(3) ?
loop_
    _geom_angle_atom_site_label_1
    _geom_angle_atom_site_label_2
    _geom_angle_atom_site_label_3
    _geom_angle_site_symmetry_1
    _geom_angle_site_symmetry_3
    _geom_angle
    _geom_angle_publ_flag
    C12 O1 C6 . . 109.37(11) ?
    C16 O4 C8 . . 117.62(11) ?
    C15 O6 H6O . . 107.0(14) ?
    C10 C1 C2 . . 126.38(13) ?
    C10 C1 C5 . . 126.46(13) ?
    C2 C1 C5 . . 107.11(12) ?
    O3 C2 C3 . . 124.87(13) ?
    O3 C2 C1 . . 128.30(13) ?
    C3 C2 C1 . . 106.82(12) ?
    C4 C3 C2 . . 111.18(13) ?
    C4 C3 H3 . . 124.4 ?
    C2 C3 H3 . . 124.4 ?
    C3 C4 C15 . . 125.26(13) ?
    C3 C4 C5 . . 111.98(13) ?
    C15 C4 C5 . . 122.64(13) ?
    C6 C5 C4 . . 114.20(12) ?
    C6 C5 C1 . . 109.34(11) ?
    C4 C5 C1 . . 102.88(11) ?
    C6 C5 H5 . . 110.1 ?
    C4 C5 H5 . . 110.1 ?
    C1 C5 H5 . . 110.1 ?
    O1 C6 C5 . . 111.28(11) ?
    O1 C6 C7 . . 103.45(11) ?
    C5 C6 C7 . . 114.66(12) ?
    O1 C6 H6 . . 109.1 ?
    C5 C6 H6 . . 109.1 ?
    C7 C6 H6 . . 109.1 ?
    C8 C7 C11 . . 117.26(12) ?
    C8 C7 C6 . . 112.75(12) ?
    C11 C7 C6 . . 101.19(12) ?
    C8 C7 H7 . . 108.4 ?
    C11 C7 H7 . . 108.4 ?
    C6 C7 H7 . . 108.4 ?
    O4 C8 C7 . . 106.51(11) ?
    O4 C8 C9 . . 107.23(11) ?
    C7 C8 C9 . . 111.92(12) ?
    O4 C8 H8 . . 110.4 ?
    C7 C8 H8 . . 110.4 ?
    C9 C8 H8 . . 110.4 ?
    C10 C9 C8 . . 114.89(12) ?
    C10 C9 H9A . . 108.5 ?
    C8 C9 H9A . . 108.5 ?
    C10 C9 H9B . . 108.5 ?
    C8 C9 H9B . . 108.5 ?
    H9A C9 H9B . . 107.5 ?
    C1 C10 C14 . . 123.54(14) ?
    C1 C10 C9 . . 122.87(13) ?
    C14 C10 C9 . . 113.58(12) ?
    C12 C11 C13 . . 110.55(15) ?
    C12 C11 C7 . . 101.57(12) ?
    C13 C11 C7 . . 117.49(16) ?
    C12 C11 H11 . . 108.9 ?
    C13 C11 H11 . . 108.9 ?
    C7 C11 H11 . . 108.9 ?
    O2 C12 O1 . . 121.59(14) ?
    O2 C12 C11 . . 128.38(15) ?
    O1 C12 C11 . . 110.02(13) ?
    C11 C13 H13A . . 109.5 ?
    C11 C13 H13B . . 109.5 ?
    H13A C13 H13B . . 109.5 ?
    C11 C13 H13C . . 109.5 ?
    H13A C13 H13C . . 109.5 ?
    H13B C13 H13C . . 109.5 ?
    C10 C14 H14A . . 109.5 ?
    C10 C14 H14B . . 109.5 ?
    H14A C14 H14B . . 109.5 ?
    C10 C14 H14C . . 109.5 ?
    H14A C14 H14C . . 109.5 ?
    H14B C14 H14C . . 109.5 ?
    O6 C15 C4 . . 112.58(12) ?
    O6 C15 H15A . . 109.1 ?
    C4 C15 H15A . . 109.1 ?
    O6 C15 H15B . . 109.1 ?
    C4 C15 H15B . . 109.1 ?
    H15A C15 H15B . . 107.8 ?
    O5 C16 O4 . . 123.69(13) ?
    O5 C16 C17 . . 125.11(14) ?
    O4 C16 C17 . . 111.18(13) ?
    C16 C17 H17A . . 109.5 ?
    C16 C17 H17B . . 109.5 ?
    H17A C17 H17B . . 109.5 ?
    C16 C17 H17C . . 109.5 ?
    H17A C17 H17C . . 109.5 ?
    H17B C17 H17C . . 109.5 ?
    C12A O1A C6A . . 110.30(10) ?
    C16A O4A C8A . . 117.23(11) ?
    C15A O6A H60A . . 113.1(14) ?
    C10A C1A C2A . . 125.23(13) ?
    C10A C1A C5A . . 127.71(13) ?
    C2A C1A C5A . . 107.01(11) ?
    O3A C2A C3A . . 124.94(13) ?
    O3A C2A C1A . . 128.43(13) ?
    C3A C2A C1A . . 106.56(11) ?
    C4A C3A C2A . . 111.47(12) ?
    C4A C3A H3A . . 124.3 ?
    C2A C3A H3A . . 124.3 ?
    C3A C4A C15A . . 125.03(12) ?
    C3A C4A C5A . . 111.81(12) ?
    C15A C4A C5A . . 123.08(12) ?
    C6A C5A C4A . . 114.51(12) ?
    C6A C5A C1A . . 112.21(11) ?
    C4A C5A C1A . . 102.67(11) ?
    C6A C5A H5A . . 109.1 ?
    C4A C5A H5A . . 109.1 ?
    C1A C5A H5A . . 109.1 ?
    O1A C6A C5A . . 109.26(11) ?
    O1A C6A C7A . . 103.13(11) ?
    C5A C6A C7A . . 114.76(12) ?
    O1A C6A H6A . . 109.8 ?
    C5A C6A H6A . . 109.8 ?
    C7A C6A H6A . . 109.8 ?
    C8A C7A C6A . . 111.94(11) ?
    C8A C7A C11A . . 118.10(12) ?
    C6A C7A C11A . . 101.45(11) ?
    C8A C7A H7A . . 108.3 ?
    C6A C7A H7A . . 108.3 ?
    C11A C7A H7A . . 108.3 ?
    O4A C8A C7A . . 105.20(11) ?
    O4A C8A C9A . . 107.00(11) ?
    C7A C8A C9A . . 111.62(12) ?
    O4A C8A H8A . . 110.9 ?
    C7A C8A H8A . . 110.9 ?
    C9A C8A H8A . . 110.9 ?
    C10A C9A C8A . . 116.93(12) ?
    C10A C9A H91A . . 108.1 ?
    C8A C9A H91A . . 108.1 ?
    C10A C9A H92A . . 108.1 ?
    C8A C9A H92A . . 108.1 ?
    H91A C9A H92A . . 107.3 ?
    C1A C10A C14A . . 123.41(13) ?
    C1A C10A C9A . . 123.36(13) ?
    C14A C10A C9A . . 113.23(11) ?
    C13A C11A C12A . . 112.04(13) ?
    C13A C11A C7A . . 117.99(14) ?
    C12A C11A C7A . . 101.17(11) ?
    C13A C11A H11A . . 108.4 ?
    C12A C11A H11A . . 108.4 ?
    C7A C11A H11A . . 108.4 ?
    O2A C12A O1A . . 121.52(13) ?
    O2A C12A C11A . . 128.52(14) ?
    O1A C12A C11A . . 109.96(12) ?
    C11A C13A H13D . . 109.5 ?
    C11A C13A H13E . . 109.5 ?
    H13D C13A H13E . . 109.5 ?
    C11A C13A H13F . . 109.5 ?
    H13D C13A H13F . . 109.5 ?
    H13E C13A H13F . . 109.5 ?
    C10A C14A H14D . . 109.5 ?
    C10A C14A H14E . . 109.5 ?
    H14D C14A H14E . . 109.5 ?
    C10A C14A H14F . . 109.5 ?
    H14D C14A H14F . . 109.5 ?
    H14E C14A H14F . . 109.5 ?
    O6A C15A C4A . . 112.23(12) ?
    O6A C15A H15C . . 109.2 ?
    C4A C15A H15C . . 109.2 ?
    O6A C15A H15D . . 109.2 ?
    C4A C15A H15D . . 109.2 ?
    H15C C15A H15D . . 107.9 ?
    O5A C16A O4A . . 123.13(14) ?
    O5A C16A C17A . . 125.78(14) ?
    O4A C16A C17A . . 111.09(13) ?
    C16A C17A H17D . . 109.5 ?
    C16A C17A H17E . . 109.5 ?
    H17D C17A H17E . . 109.5 ?
    C16A C17A H17F . . 109.5 ?
    H17D C17A H17F . . 109.5 ?
    H17E C17A H17F . . 109.5 ?
    H72 O7 H71 . . 106(2) ?
loop_
    _geom_torsion_atom_site_label_1
    _geom_torsion_atom_site_label_2
    _geom_torsion_atom_site_label_3
    _geom_torsion_atom_site_label_4
    _geom_torsion_site_symmetry_1
    _geom_torsion_site_symmetry_2
    _geom_torsion_site_symmetry_3
    _geom_torsion_site_symmetry_4
    _geom_torsion
    _geom_torsion_publ_flag
    C10 C1 C2 O3 . . . . 1.9(3) ?
    C5 C1 C2 O3 . . . . 179.40(15) ?
    C10 C1 C2 C3 . . . . -179.34(14) ?
    C5 C1 C2 C3 . . . . -1.83(16) ?
    O3 C2 C3 C4 . . . . -179.83(14) ?
    C1 C2 C3 C4 . . . . 1.35(17) ?
    C2 C3 C4 C15 . . . . -176.29(14) ?
    C2 C3 C4 C5 . . . . -0.30(18) ?
    C3 C4 C5 C6 . . . . 117.53(15) ?
    C15 C4 C5 C6 . . . . -66.36(18) ?
    C3 C4 C5 C1 . . . . -0.85(16) ?
    C15 C4 C5 C1 . . . . 175.27(13) ?
    C10 C1 C5 C6 . . . . 57.39(19) ?
    C2 C1 C5 C6 . . . . -120.12(13) ?
    C10 C1 C5 C4 . . . . 179.11(15) ?
    C2 C1 C5 C4 . . . . 1.60(15) ?
    C12 O1 C6 C5 . . . . 149.85(14) ?
    C12 O1 C6 C7 . . . . 26.24(17) ?
    C4 C5 C6 O1 . . . . 48.63(17) ?
    C1 C5 C6 O1 . . . . 163.25(11) ?
    C4 C5 C6 C7 . . . . 165.59(12) ?
    C1 C5 C6 C7 . . . . -79.78(15) ?
    O1 C6 C7 C8 . . . . -163.07(12) ?
    C5 C6 C7 C8 . . . . 75.57(16) ?
    O1 C6 C7 C11 . . . . -36.96(15) ?
    C5 C6 C7 C11 . . . . -158.32(13) ?
    C16 O4 C8 C7 . . . . -135.67(13) ?
    C16 O4 C8 C9 . . . . 104.36(14) ?
    C11 C7 C8 O4 . . . . 56.71(17) ?
    C6 C7 C8 O4 . . . . 173.63(12) ?
    C11 C7 C8 C9 . . . . 173.60(13) ?
    C6 C7 C8 C9 . . . . -69.48(16) ?
    O4 C8 C9 C10 . . . . -166.64(12) ?
    C7 C8 C9 C10 . . . . 76.91(16) ?
    C2 C1 C10 C14 . . . . -2.7(2) ?
    C5 C1 C10 C14 . . . . -179.77(14) ?
    C2 C1 C10 C9 . . . . 178.21(14) ?
    C5 C1 C10 C9 . . . . 1.2(2) ?
    C8 C9 C10 C1 . . . . -60.8(2) ?
    C8 C9 C10 C14 . . . . 120.02(14) ?
    C8 C7 C11 C12 . . . . 156.71(14) ?
    C6 C7 C11 C12 . . . . 33.66(17) ?
    C8 C7 C11 C13 . . . . -82.6(2) ?
    C6 C7 C11 C13 . . . . 154.36(15) ?
    C6 O1 C12 O2 . . . . 175.77(18) ?
    C6 O1 C12 C11 . . . . -4.1(2) ?
    C13 C11 C12 O2 . . . . 35.0(3) ?
    C7 C11 C12 O2 . . . . 160.5(2) ?
    C13 C11 C12 O1 . . . . -145.13(17) ?
    C7 C11 C12 O1 . . . . -19.7(2) ?
    C3 C4 C15 O6 . . . . 6.5(2) ?
    C5 C4 C15 O6 . . . . -169.07(13) ?
    C8 O4 C16 O5 . . . . -1.4(2) ?
    C8 O4 C16 C17 . . . . 177.21(12) ?
    C10A C1A C2A O3A . . . . 11.1(2) ?
    C5A C1A C2A O3A . . . . -171.14(15) ?
    C10A C1A C2A C3A . . . . -171.77(15) ?
    C5A C1A C2A C3A . . . . 6.04(16) ?
    O3A C2A C3A C4A . . . . 174.67(15) ?
    C1A C2A C3A C4A . . . . -2.63(18) ?
    C2A C3A C4A C15A . . . . -178.68(14) ?
    C2A C3A C4A C5A . . . . -1.99(18) ?
    C3A C4A C5A C6A . . . . 127.48(14) ?
    C15A C4A C5A C6A . . . . -55.76(19) ?
    C3A C4A C5A C1A . . . . 5.58(16) ?
    C15A C4A C5A C1A . . . . -177.65(13) ?
    C10A C1A C5A C6A . . . . 47.5(2) ?
    C2A C1A C5A C6A . . . . -130.28(12) ?
    C10A C1A C5A C4A . . . . 170.90(15) ?
    C2A C1A C5A C4A . . . . -6.84(15) ?
    C12A O1A C6A C5A . . . . 146.40(12) ?
    C12A O1A C6A C7A . . . . 23.91(15) ?
    C4A C5A C6A O1A . . . . 52.01(16) ?
    C1A C5A C6A O1A . . . . 168.54(11) ?
    C4A C5A C6A C7A . . . . 167.24(12) ?
    C1A C5A C6A C7A . . . . -76.23(15) ?
    O1A C6A C7A C8A . . . . -162.59(12) ?
    C5A C6A C7A C8A . . . . 78.68(16) ?
    O1A C6A C7A C11A . . . . -35.75(14) ?
    C5A C6A C7A C11A . . . . -154.48(12) ?
    C16A O4A C8A C7A . . . . -158.28(12) ?
    C16A O4A C8A C9A . . . . 82.89(15) ?
    C6A C7A C8A O4A . . . . 172.54(11) ?
    C11A C7A C8A O4A . . . . 55.30(16) ?
    C6A C7A C8A C9A . . . . -71.77(16) ?
    C11A C7A C8A C9A . . . . 170.99(13) ?
    O4A C8A C9A C10A . . . . -170.91(12) ?
    C7A C8A C9A C10A . . . . 74.50(16) ?
    C2A C1A C10A C14A . . . . 4.0(2) ?
    C5A C1A C10A C14A . . . . -173.31(14) ?
    C2A C1A C10A C9A . . . . -175.04(13) ?
    C5A C1A C10A C9A . . . . 7.6(2) ?
    C8A C9A C10A C1A . . . . -59.5(2) ?
    C8A C9A C10A C14A . . . . 121.36(14) ?
    C8A C7A C11A C13A . . . . -80.60(18) ?
    C6A C7A C11A C13A . . . . 156.70(14) ?
    C8A C7A C11A C12A . . . . 156.85(13) ?
    C6A C7A C11A C12A . . . . 34.14(15) ?
    C6A O1A C12A O2A . . . . 179.11(15) ?
    C6A O1A C12A C11A . . . . -1.34(17) ?
    C13A C11A C12A O2A . . . . 31.4(2) ?
    C7A C11A C12A O2A . . . . 157.96(17) ?
    C13A C11A C12A O1A . . . . -148.13(14) ?
    C7A C11A C12A O1A . . . . -21.55(16) ?
    C3A C4A C15A O6A . . . . 12.0(2) ?
    C5A C4A C15A O6A . . . . -164.31(13) ?
    C8A O4A C16A O5A . . . . 2.9(2) ?
    C8A O4A C16A C17A . . . . -177.12(12) ?
loop_
    _geom_hbond_atom_site_label_D
    _geom_hbond_atom_site_label_H
    _geom_hbond_atom_site_label_A
    _geom_hbond_site_symmetry_A
    _geom_hbond_distance_DH
    _geom_hbond_distance_HA
    _geom_hbond_distance_DA
    _geom_hbond_angle_DHA
    O6 H6O O7 . 0.86(2) 1.85(2) 2.6750(17) 160(2)
    O6A H60A O6 . 0.85(2) 1.91(2) 2.7593(17) 174(2)
    O7 H72 O5A 2_656 0.89(2) 1.95(2) 2.8160(18) 165(2)
    O7 H71 O6A 1_565 0.89(3) 1.86(3) 2.7397(18) 176(3)
