# Supplementary material for: 11β,13-Dihydro­lactucin-8-O-acetate hemihydrate
Source: Acta Crystallogr Sect E Struct Rep Online. 2009 Sep 30;65(Pt 10):o2564–5. doi: 10.1107/S160053680903829X (PMC2970292; doi:10.1107/S160053680903829X)
Supplement: Supplementary file 2 [file e-65-o2564-Isup2.hkl]

#
# h,k,l, Fc-squared, Fo-squared, sigma(Fo-squared) and status flag
#
data_I
_shelx_title ' ChrisFronz1 in P2(1)'
_shelx_refln_list_code          4
_shelx_F_calc_maximum      208.53
_exptl_crystal_F_000       700.00
_reflns_d_resolution_high  0.8255
 
loop_
 _symmetry_equiv_pos_as_xyz
 'x, y, z'
 '-x, y+1/2, -z'
 
_cell_length_a    10.9276
_cell_length_b     7.4658
_cell_length_c    19.8571
_cell_angle_alpha  90.000
_cell_angle_beta  100.850
_cell_angle_gamma  90.000
 
_shelx_F_squared_multiplier     1.000
 
loop_
 _refln_index_h
 _refln_index_k
 _refln_index_l
 _refln_F_squared_calc
 _refln_F_squared_meas
 _refln_F_squared_sigma
 _refln_observed_status
   0  -8   0      415.31      446.85     11.16 o
   1  -8   0      125.29      136.35      3.12 o
   2  -8   0       10.50       14.62      1.09 o
   3  -8   0       31.68       39.54      4.42 o
   4  -8   0        3.62        4.05      0.82 o
   5  -8   0       43.43       36.92      1.63 o
   1  -7   0      167.99      170.80      3.54 o
   2  -7   0        5.96        7.65      1.54 o
   3  -7   0       90.87       90.72      2.39 o
   4  -7   0       65.75       79.39      2.16 o
   5  -7   0       29.56       30.92      1.42 o
   6  -7   0       43.75       42.59      2.04 o
   7  -7   0       11.08        9.60      1.36 o
   0  -6   0      866.02      783.49     32.36 o
   1  -6   0      297.76      300.52     15.01 o
   2  -6   0      302.14      302.72      9.95 o
   3  -6   0      210.88      228.24     12.94 o
   4  -6   0      162.98      171.82      3.26 o
   5  -6   0      194.69      195.80      3.39 o
   6  -6   0      127.99      130.59      6.86 o
   7  -6   0        6.88        8.64      1.16 o
   8  -6   0      121.93      120.87      3.59 o
   9  -6   0      178.82      177.74      8.08 o
   1  -5   0      165.71      151.36      4.64 o
   2  -5   0       33.58       40.22      3.27 o
   3  -5   0      293.57      285.47      7.61 o
   4  -5   0      228.55      222.35      6.63 o
   5  -5   0       54.91       53.26      1.98 o
   6  -5   0      268.99      278.43      5.26 o
   7  -5   0      236.29      237.75      4.55 o
   8  -5   0      144.35      133.76      3.45 o
   9  -5   0      320.48      337.09     13.47 o
  10  -5   0       11.94       11.15      2.31 o
   0  -4   0       53.52       79.23      4.23 o
   1  -4   0     3830.38     4257.92     74.63 o
   2  -4   0     1789.25     1892.54     44.41 o
   3  -4   0      262.83      276.81      6.45 o
   4  -4   0       16.51       18.59      1.24 o
   5  -4   0      283.35      271.07      5.11 o
   6  -4   0      122.63      113.14      3.38 o
   7  -4   0      131.14      128.33      3.13 o
   8  -4   0       77.16       66.17      3.34 o
   9  -4   0      107.53      112.28      5.03 o
  10  -4   0      190.70      184.03      6.73 o
  11  -4   0       10.24        9.61      1.92 o
   1  -3   0     2040.80     2109.79     35.15 o
   2  -3   0      341.82      367.90      6.89 o
   3  -3   0      884.66      875.91     23.04 o
   4  -3   0     1941.68     1934.33     32.09 o
   5  -3   0      196.87      187.91      3.80 o
   6  -3   0      554.52      510.90      7.95 o
   7  -3   0      239.57      235.03      4.86 o
   8  -3   0      676.84      649.02     17.52 o
   9  -3   0      822.79      796.09     40.44 o
  10  -3   0        2.36        6.67      1.85 o
  11  -3   0       76.29       67.24      3.05 o
   0  -2   0    43485.91    43644.71   1045.77 o
   1  -2   0     4189.64     4445.60     66.11 o
   2  -2   0     1531.96     1561.71     35.73 o
   3  -2   0      385.60      362.99      6.58 o
   4  -2   0     1330.97     1338.62     25.03 o
   5  -2   0     1525.86     1538.70     26.88 o
   6  -2   0     1749.44     1704.85     26.29 o
   7  -2   0      457.46      474.99     10.80 o
   8  -2   0        1.25        1.53      1.63 o
   9  -2   0     1135.83     1089.92     25.09 o
  10  -2   0      215.17      207.53      8.49 o
  11  -2   0      168.80      142.04      4.03 o
  12  -2   0       17.77       19.23      2.69 o
   1  -1   0      827.24      807.06     17.46 o
   2  -1   0        1.72        7.50      0.68 o
   3  -1   0      101.54       96.58      3.65 o
   4  -1   0       86.11       72.39      3.07 o
   5  -1   0      507.98      546.80     11.09 o
   6  -1   0      732.46      785.05     18.75 o
   7  -1   0      758.94      739.83     36.15 o
   8  -1   0       22.31       20.67      2.53 o
   9  -1   0      649.85      577.83      8.95 o
  10  -1   0      440.24      414.69      9.11 o
  11  -1   0       45.76       49.26      2.17 o
  12  -1   0       35.43       29.83      2.30 o
   2   0   0      796.06      690.33     34.98 o
   3   0   0      108.91      108.47      3.33 o
   4   0   0       24.58       35.21      2.94 o
   5   0   0       11.22       18.11      4.61 o
   6   0   0      325.01      301.88     15.64 o
   7   0   0       42.68       41.38      2.87 o
   8   0   0      251.72      249.26      4.68 o
   9   0   0      185.32      198.10      2.93 o
  10   0   0       32.30       41.75      3.33 o
  11   0   0      203.32      228.34      4.51 o
  12   0   0       11.91       10.62      1.30 o
   1   1   0      826.19      793.16     50.69 o
   2   1   0        1.43        6.82      0.97 o
   3   1   0      102.09       90.73      1.92 o
   4   1   0       86.73       65.59      2.04 o
   5   1   0      507.30      517.95     14.43 o
   6   1   0      730.20      763.11     14.20 o
   7   1   0      759.20      746.77     13.90 o
   8   1   0       22.51       16.85      1.25 o
   9   1   0      654.27      587.28      7.11 o
  10   1   0      438.57      404.25      9.40 o
  11   1   0       45.51       48.07      1.72 o
  12   1   0       34.66       27.85      3.85 o
   0   2   0    43404.42    43715.67    667.11 o
   1   2   0     4190.07     4323.73     59.89 o
   2   2   0     1540.54     1555.06     20.81 o
   3   2   0      386.74      357.92      5.44 o
   4   2   0     1342.99     1313.01     22.22 o
   5   2   0     1530.42     1512.80     25.17 o
   6   2   0     1749.08     1755.47     28.54 o
   7   2   0      458.79      467.40      8.73 o
   8   2   0        1.44        0.93      0.71 o
   9   2   0     1130.42     1108.46     13.73 o
  10   2   0      216.68      211.64      4.62 o
  11   2   0      170.97      160.25      3.40 o
  12   2   0       17.98       20.19      1.40 o
   1   3   0     2040.69     2074.37     27.43 o
   2   3   0      342.35      361.63      6.33 o
   3   3   0      891.14      849.71     13.98 o
   4   3   0     1950.74     1958.80     29.51 o
   5   3   0      197.70      182.54      4.61 o
   6   3   0      549.77      517.77     15.14 o
   7   3   0      240.36      227.87      4.25 o
   8   3   0      678.34      654.32      9.45 o
   9   3   0      816.33      758.39     11.01 o
  10   3   0        2.41        5.06      1.29 o
  11   3   0       76.26       73.11      1.86 o
  12   3   0        9.83        6.92      1.15 o
   0   4   0       56.18       75.07     12.88 o
   1   4   0     3825.95     4071.28     55.46 o
   2   4   0     1790.67     1884.62     41.19 o
   3   4   0      266.14      278.18      5.52 o
   4   4   0       17.07       20.94      2.00 o
   5   4   0      289.15      286.83      5.94 o
   6   4   0      123.75      113.76      3.08 o
   7   4   0      130.94      128.28      2.97 o
   8   4   0       76.27       66.99      5.38 o
   9   4   0      105.38      110.69      2.57 o
  10   4   0      191.00      186.86      4.89 o
  11   4   0       10.18       11.51      1.33 o
   1   5   0      166.31      161.97      3.70 o
   2   5   0       33.95       41.15      2.36 o
   3   5   0      296.96      283.94      5.25 o
   4   5   0      227.40      215.11      7.93 o
   5   5   0       54.44       54.52      2.27 o
   6   5   0      269.29      281.33      7.69 o
   7   5   0      233.94      236.83      5.87 o
   8   5   0      143.77      138.54      4.02 o
   9   5   0      314.74      325.67      5.55 o
  10   5   0       12.45       13.49      1.47 o
   0   6   0      873.62      851.85     13.22 o
   1   6   0      294.27      308.88      4.35 o
   2   6   0      302.42      290.89      5.22 o
   3   6   0      212.74      207.90      6.09 o
   4   6   0      161.78      158.14      5.10 o
   5   6   0      194.01      186.00      5.09 o
   6   6   0      127.39      116.60      3.84 o
   7   6   0        6.64        7.55      1.27 o
   8   6   0      122.56      129.02      3.47 o
   9   6   0      179.26      185.95      6.16 o
   1   7   0      168.24      172.47      4.87 o
   2   7   0        6.11        7.66      1.84 o
   3   7   0       91.81       80.41      4.60 o
   4   7   0       65.46       73.46      6.54 o
   5   7   0       29.10       28.80      2.95 o
   6   7   0       43.97       39.20      3.12 o
   7   7   0       11.35        8.69      1.75 o
   0   8   0      416.73      373.55     18.47 o
   1   8   0      125.59      115.46      5.17 o
   2   8   0       10.60       10.24      2.18 o
   3   8   0       32.07       27.11      2.85 o
   4   8   0        3.80        5.00      2.69 o
   5   8   0       44.12       35.77      3.85 o
  -5  -8   1      153.19      166.58      5.00 o
  -4  -8   1       25.21       30.62      2.69 o
  -3  -8   1      145.96      160.36      4.81 o
  -2  -8   1      168.62      173.47      4.81 o
  -1  -8   1      203.47      203.13      4.21 o
   0  -8   1        8.32        5.79      0.82 o
   1  -8   1       64.24       73.46      2.18 o
   2  -8   1       20.59       24.42      1.36 o
   3  -8   1       80.36       87.13      2.45 o
   4  -8   1      202.25      243.36      4.90 o
   5  -8   1       66.99       68.19      3.08 o
  -7  -7   1       46.78       51.36      3.58 o
  -6  -7   1       11.85       14.53      1.53 o
  -5  -7   1       20.41       22.27      1.06 o
  -4  -7   1       35.85       30.41      1.35 o
  -3  -7   1       61.92       66.69      3.50 o
  -2  -7   1      490.64      488.69     28.34 o
  -1  -7   1       96.35       94.37      8.01 o
   0  -7   1      117.46      123.36      3.78 o
   1  -7   1      168.55      184.11      3.81 o
   2  -7   1      123.83      130.20      6.84 o
   3  -7   1       89.70       90.34      4.83 o
   4  -7   1       17.57       18.77      1.42 o
   5  -7   1      199.33      200.11      8.61 o
   6  -7   1      134.49      140.20      3.72 o
   7  -7   1       48.25       45.21      2.09 o
  -9  -6   1      126.38      121.17      6.54 o
  -8  -6   1      201.33      199.31      4.48 o
  -7  -6   1       19.01       16.82      1.39 o
  -6  -6   1       32.24       46.42      2.60 o
  -5  -6   1      187.12      191.85      4.51 o
  -4  -6   1      120.03      137.57      4.29 o
  -3  -6   1       60.66       65.59      3.72 o
  -2  -6   1      915.26      958.16     34.80 o
  -1  -6   1      959.87      942.34     69.35 o
   0  -6   1      904.93      799.73     32.74 o
   1  -6   1       50.89       54.61      6.54 o
   2  -6   1      259.55      275.06      4.54 o
   3  -6   1      101.48      105.72      2.92 o
   4  -6   1      124.36      135.29      3.07 o
   5  -6   1       27.75       28.24      2.68 o
   6  -6   1       18.68       14.74      1.76 o
   7  -6   1        1.18       -0.42      1.06 o
   8  -6   1       92.92       91.30      4.90 o
   9  -6   1       69.83       72.31      4.62 o
 -10  -5   1       50.69       46.92      3.85 o
  -9  -5   1       68.65       69.23      5.38 o
  -8  -5   1       19.27       13.81      2.03 o
  -7  -5   1        7.63        5.09      1.09 o
  -6  -5   1       91.65       91.92      2.70 o
  -5  -5   1      200.00      199.68      3.48 o
  -4  -5   1      242.38      213.35      6.57 o
  -3  -5   1      467.30      484.45     11.46 o
  -2  -5   1      655.38      636.20     17.55 o
  -1  -5   1      769.98      727.79     19.88 o
   0  -5   1      146.51      160.50      6.54 o
   1  -5   1      230.11      233.20      7.66 o
   2  -5   1      318.59      321.16     10.18 o
   3  -5   1      363.01      347.60      8.79 o
   4  -5   1        3.64        2.54      1.58 o
   5  -5   1      178.33      168.71      4.82 o
   6  -5   1      142.15      145.68      3.13 o
   7  -5   1      334.24      320.86      5.63 o
   8  -5   1      169.92      173.43      9.54 o
   9  -5   1       69.20       57.31      5.00 o
  10  -5   1       39.94       38.46      3.46 o
 -11  -4   1       12.86       10.00      1.92 o
 -10  -4   1       46.87       49.13      4.81 o
  -9  -4   1      408.44      393.81     11.66 o
  -8  -4   1       63.20       61.61      2.40 o
  -7  -4   1      193.54      203.73      6.51 o
  -6  -4   1      233.23      244.64      5.95 o
  -5  -4   1      536.05      511.20      7.89 o
  -4  -4   1      765.14      774.46     12.65 o
  -3  -4   1      257.10      254.65      5.14 o
  -2  -4   1     1441.09     1514.91     28.22 o
  -1  -4   1     1422.09     1446.31     24.24 o
   0  -4   1     1429.67     1516.43     25.40 o
   1  -4   1     2233.30     2401.80     59.55 o
   2  -4   1      133.96      149.54      6.78 o
   3  -4   1      133.85      135.82      5.71 o
   4  -4   1      273.54      260.05      5.33 o
   5  -4   1      364.87      381.20      5.94 o
   6  -4   1      886.93      857.30     23.54 o
   7  -4   1      207.52      215.96      4.84 o
   8  -4   1      157.92      149.23      5.60 o
   9  -4   1      384.73      393.45     11.54 o
  10  -4   1       31.52       40.38      3.85 o
  11  -4   1      164.29      157.35      6.16 o
 -11  -3   1       57.36       65.68      2.65 o
 -10  -3   1       21.24       21.44      2.49 o
  -9  -3   1      268.44      277.69      9.20 o
  -8  -3   1      166.63      179.73     11.16 o
  -7  -3   1      336.42      352.35      7.34 o
  -6  -3   1      318.74      322.40      5.61 o
  -5  -3   1      862.27      874.65     12.98 o
  -4  -3   1       17.42       19.11      1.44 o
  -3  -3   1     2187.14     2267.50     73.45 o
  -2  -3   1     1869.28     2051.55     39.37 o
  -1  -3   1      213.08      205.23      4.61 o
   0  -3   1     2254.05     2386.84     33.20 o
   1  -3   1     1938.67     2097.48     31.46 o
   2  -3   1      301.23      292.26      6.56 o
   3  -3   1     1838.71     1835.49     28.05 o
   4  -3   1      319.56      329.07      6.42 o
   5  -3   1      248.46      255.70      5.04 o
   6  -3   1      342.65      369.58      6.16 o
   7  -3   1      281.38      290.71      6.11 o
   8  -3   1       18.64       18.42      2.14 o
   9  -3   1      128.11      122.81      5.42 o
  10  -3   1       73.49       61.47      3.60 o
  11  -3   1      128.19      113.61      3.88 o
 -12  -2   1       90.87       92.31      5.00 o
 -11  -2   1       35.92       32.95      2.13 o
 -10  -2   1      599.22      565.01     13.06 o
  -9  -2   1        4.06        2.48      1.24 o
  -8  -2   1        5.34        5.51      1.52 o
  -7  -2   1        1.04        2.24      1.56 o
  -6  -2   1       23.09       21.71      2.01 o
  -5  -2   1       86.31      104.66      4.16 o
  -4  -2   1      386.97      396.97     16.32 o
  -3  -2   1      867.66      922.68     15.96 o
  -2  -2   1       63.97       63.06      2.18 o
  -1  -2   1    29094.97    29275.70    456.63 o
   0  -2   1    10660.92    11043.26    140.76 o
   1  -2   1    11867.69    12772.97    214.49 o
   2  -2   1      684.16      679.18     20.31 o
   3  -2   1     1800.33     1859.33     30.12 o
   4  -2   1       30.03       34.01      1.67 o
   5  -2   1       31.53       26.14      1.66 o
   6  -2   1      252.98      233.21      6.23 o
   7  -2   1       39.15       47.95      6.04 o
   8  -2   1      122.85      122.85      3.53 o
   9  -2   1      367.34      346.39     10.00 o
  10  -2   1      252.84      240.11      6.16 o
  11  -2   1       87.03       78.60      2.79 o
  12  -2   1       38.47       47.69      3.46 o
 -12  -1   1      117.23      119.51      3.37 o
 -11  -1   1       14.18       16.26      1.14 o
 -10  -1   1      256.46      261.58      5.78 o
  -9  -1   1      197.89      194.98      5.08 o
  -8  -1   1       19.07       28.37      2.44 o
  -7  -1   1       97.62      106.80      6.56 o
  -6  -1   1        4.46        5.29      1.73 o
  -5  -1   1     3864.42     3978.65     94.45 o
  -4  -1   1      281.90      276.34      7.17 o
  -3  -1   1     8483.59     8288.35    173.27 o
  -2  -1   1      342.72      323.97      7.00 o
  -1  -1   1    17057.18    15727.14   1255.03 o
   0  -1   1       42.91       43.88      1.00 o
   1  -1   1     4250.33     4241.37     76.63 o
   2  -1   1      213.44      206.16      4.18 o
   3  -1   1     5107.99     4972.08    105.34 o
   4  -1   1      286.47      280.15      6.16 o
   5  -1   1      135.03      136.05      7.68 o
   6  -1   1      477.67      477.40     23.87 o
   7  -1   1       47.08       41.83      5.14 o
   8  -1   1       89.48       84.13      2.85 o
   9  -1   1      157.92      160.23      3.62 o
  10  -1   1       90.07       93.18      2.84 o
  11  -1   1       26.18       26.30      1.58 o
  12  -1   1       40.65       38.30      2.57 o
 -13   0   1       35.91       35.77      3.08 o
 -12   0   1        0.21        0.74      0.95 o
 -11   0   1        0.29        1.28      0.97 o
 -10   0   1     2312.78     2191.89     27.24 o
  -9   0   1      393.00      371.13      4.37 o
  -8   0   1      183.66      197.17      4.04 o
  -7   0   1       78.32       90.73      4.01 o
  -6   0   1      653.50      657.15     28.79 o
  -5   0   1      798.92      846.02     60.13 o
  -4   0   1      188.23      220.05      4.68 o
  -3   0   1     6151.81     5409.35    145.36 o
  -2   0   1       11.10        7.24      0.96 o
  -1   0   1      227.56      242.18      9.26 o
   0   0   1       12.70       22.97      1.35 o
   1   0   1     3576.88     3598.74    129.59 o
   2   0   1       97.44       91.43      4.81 o
   3   0   1     1423.16     1381.22     81.05 o
   4   0   1        1.52        4.01      2.50 o
   5   0   1     1636.96     1864.20     57.66 o
   6   0   1      647.05      698.60     27.06 o
   7   0   1      840.15      899.97     16.77 o
   8   0   1      631.99      569.39      7.26 o
   9   0   1      190.10      160.29      2.81 o
  10   0   1     1103.47     1020.48     19.37 o
  11   0   1        3.38        2.19      0.99 o
  12   0   1       59.02       59.55      2.28 o
 -12   1   1      117.78      115.30      5.77 o
 -11   1   1       14.70       14.69      1.24 o
 -10   1   1      257.53      264.35      4.91 o
  -9   1   1      197.55      194.79      3.22 o
  -8   1   1       19.92       23.60      1.89 o
  -7   1   1      101.10      118.75      3.54 o
  -6   1   1        3.95        5.36      1.17 o
  -5   1   1     3871.70     3864.89    186.31 o
  -4   1   1      281.05      281.03      5.90 o
  -3   1   1     8485.70     7929.17    119.68 o
  -2   1   1      342.76      310.77      7.02 o
  -1   1   1    17013.64    16909.12    596.32 o
   0   1   1       42.99       45.72      2.92 o
   1   1   1     4276.39     4254.47    163.42 o
   2   1   1      212.09      191.91      3.64 o
   3   1   1     5109.69     4821.33     66.06 o
   4   1   1      287.96      277.19      6.82 o
   5   1   1      138.32      133.77      4.97 o
   6   1   1      479.71      459.55     11.52 o
   7   1   1       44.82       45.46      2.42 o
   8   1   1       90.32       87.37      2.16 o
   9   1   1      156.70      164.08      2.89 o
  10   1   1       88.85       90.14      2.57 o
  11   1   1       26.18       26.17      1.21 o
  12   1   1       41.18       37.18      2.69 o
 -12   2   1       90.29       95.34      2.46 o
 -11   2   1       35.20       39.46      1.78 o
 -10   2   1      594.25      611.99     11.22 o
  -9   2   1        3.91        5.33      0.93 o
  -8   2   1        5.41        6.35      0.85 o
  -7   2   1        1.12        1.73      0.99 o
  -6   2   1       21.43       24.73      1.79 o
  -5   2   1       86.48      101.18      3.10 o
  -4   2   1      393.19      419.72     12.26 o
  -3   2   1      862.34      915.69     15.65 o
  -2   2   1       63.08       64.13      3.35 o
  -1   2   1    29115.73    29397.91    400.31 o
   0   2   1    10643.57    10780.45    138.68 o
   1   2   1    11874.82    12376.45    200.68 o
   2   2   1      682.78      677.88      9.40 o
   3   2   1     1809.39     1842.60     22.94 o
   4   2   1       31.17       33.05      1.50 o
   5   2   1       30.30       26.40      1.25 o
   6   2   1      253.26      240.04      5.15 o
   7   2   1       39.14       48.62      2.40 o
   8   2   1      123.51      121.73      2.37 o
   9   2   1      367.06      369.83      9.13 o
  10   2   1      250.53      245.60      4.78 o
  11   2   1       88.79       87.70      5.27 o
  12   2   1       38.36       47.63      2.01 o
 -12   3   1       13.39       13.20      1.15 o
 -11   3   1       57.79       71.84      2.18 o
 -10   3   1       21.88       21.66      1.74 o
  -9   3   1      270.45      274.15      5.31 o
  -8   3   1      169.37      166.75      3.51 o
  -7   3   1      337.78      346.69      5.71 o
  -6   3   1      319.05      348.43     13.10 o
  -5   3   1      866.97      877.30     13.86 o
  -4   3   1       18.84       18.98      1.36 o
  -3   3   1     2191.59     2261.12     34.86 o
  -2   3   1     1870.06     2009.04     27.56 o
  -1   3   1      212.93      201.39      3.04 o
   0   3   1     2261.93     2329.91     28.66 o
   1   3   1     1937.22     2046.70     28.07 o
   2   3   1      301.06      296.15      6.83 o
   3   3   1     1844.66     1814.84     28.24 o
   4   3   1      320.69      332.09      9.00 o
   5   3   1      251.93      259.89      5.82 o
   6   3   1      341.31      369.59     11.30 o
   7   3   1      278.97      279.40      4.85 o
   8   3   1       18.80       20.08      1.39 o
   9   3   1      127.54      130.09      2.95 o
  10   3   1       72.86       74.30      3.00 o
  11   3   1      127.13      117.57      3.51 o
  12   3   1        0.38       -0.38      0.77 o
 -11   4   1       13.30       13.53      1.19 o
 -10   4   1       46.18       47.12      1.89 o
  -9   4   1      405.71      411.22      7.52 o
  -8   4   1       64.30       60.84      2.10 o
  -7   4   1      192.11      198.50      7.00 o
  -6   4   1      233.11      234.63      4.89 o
  -5   4   1      537.44      521.71     14.46 o
  -4   4   1      768.15      814.59     13.61 o
  -3   4   1      254.23      250.64      5.39 o
  -2   4   1     1450.54     1495.74     21.22 o
  -1   4   1     1419.84     1431.20     20.15 o
   0   4   1     1428.15     1551.51     22.44 o
   1   4   1     2230.25     2341.88     34.79 o
   2   4   1      132.46      149.85      3.55 o
   3   4   1      134.04      143.54      3.89 o
   4   4   1      274.54      266.58      7.64 o
   5   4   1      365.70      394.08     12.50 o
   6   4   1      880.31      866.62     15.92 o
   7   4   1      203.23      206.21      4.50 o
   8   4   1      155.47      148.50      3.61 o
   9   4   1      385.20      404.15      5.88 o
  10   4   1       31.66       38.60      1.82 o
  11   4   1      165.29      166.52     10.32 o
 -10   5   1       50.55       48.88      2.14 o
  -9   5   1       69.64       77.10      3.55 o
  -8   5   1       19.55       14.74      1.63 o
  -7   5   1        7.49        8.08      3.35 o
  -6   5   1       91.83       94.37      3.61 o
  -5   5   1      201.40      192.75      4.21 o
  -4   5   1      244.12      216.38      4.42 o
  -3   5   1      470.17      472.93      8.57 o
  -2   5   1      656.00      634.80     12.84 o
  -1   5   1      770.07      753.43     16.57 o
   0   5   1      148.26      169.38      3.69 o
   1   5   1      228.12      253.52      7.99 o
   2   5   1      318.64      321.15      7.24 o
   3   5   1      367.28      341.74      6.82 o
   4   5   1        3.88        3.59      1.01 o
   5   5   1      181.33      176.94      4.54 o
   6   5   1      140.68      138.09      6.50 o
   7   5   1      337.59      330.36      7.24 o
   8   5   1      170.26      180.93      5.47 o
   9   5   1       69.72       74.13      5.72 o
  10   5   1       39.99       40.29      2.14 o
  -9   6   1      125.57      123.46     10.77 o
  -8   6   1      201.00      201.40      6.76 o
  -7   6   1       18.73       15.78      1.56 o
  -6   6   1       32.29       38.10      2.32 o
  -5   6   1      186.50      179.90      6.04 o
  -4   6   1      120.35      118.21      3.83 o
  -3   6   1       59.88       51.86      2.75 o
  -2   6   1      918.38      919.80     13.22 o
  -1   6   1      957.16      904.31     10.48 o
   0   6   1      903.16      867.85      9.54 o
   1   6   1       50.21       49.85      2.00 o
   2   6   1      258.42      274.14      4.63 o
   3   6   1      101.76       94.99      3.11 o
   4   6   1      125.44      113.06      4.81 o
   5   6   1       27.28       24.66      1.99 o
   6   6   1       17.34       13.59      1.66 o
   7   6   1        1.46       -0.10      1.09 o
   8   6   1       93.13      101.35      3.07 o
   9   6   1       69.08       71.88      3.46 o
  -7   7   1       46.72       48.48      3.35 o
  -6   7   1       12.14       14.83      2.30 o
  -5   7   1       20.26       23.10      2.57 o
  -4   7   1       36.66       36.66      3.12 o
  -3   7   1       63.00       65.53      4.21 o
  -2   7   1      494.57      452.13      8.93 o
  -1   7   1       95.19       81.07      3.21 o
   0   7   1      118.88      117.71      3.06 o
   1   7   1      169.10      176.40      4.23 o
   2   7   1      125.58      125.30      4.59 o
   3   7   1       90.31       83.90      4.73 o
   4   7   1       17.42       25.38      4.23 o
   5   7   1      201.85      190.54      9.62 o
   6   7   1      133.47      131.86      5.30 o
   7   7   1       48.03       36.54      3.85 o
  -5   8   1      153.41      152.34      7.69 o
  -4   8   1       24.73       31.15      3.85 o
  -3   8   1      147.44      128.40      5.30 o
  -2   8   1      171.50      156.97      5.98 o
  -1   8   1      203.79      176.46      6.53 o
   0   8   1        7.99        3.81      1.71 o
   1   8   1       64.70       66.85      5.60 o
   2   8   1       20.10       18.23      2.57 o
   3   8   1       80.75       79.23      6.15 o
   4   8   1      204.86      214.68     10.00 o
   5   8   1       66.10       71.16      5.38 o
  -6  -8   2       13.48       15.38      1.15 o
  -5  -8   2       21.23       21.92      1.54 o
  -4  -8   2       25.26       31.10      2.12 o
  -3  -8   2       34.87       45.85      2.31 o
  -2  -8   2      213.75      225.82      4.48 o
  -1  -8   2      201.87      222.75      4.48 o
   0  -8   2      379.92      431.72      7.75 o
   1  -8   2       39.55       38.85      1.24 o
   2  -8   2       26.89       25.20      1.36 o
   3  -8   2       16.82       13.36      0.87 o
   4  -8   2       57.65       61.96      1.90 o
   5  -8   2        2.45        1.92      0.82 o
  -8  -7   2        5.76        5.80      1.54 o
  -7  -7   2      109.18      122.99      6.28 o
  -6  -7   2       90.48       91.27      4.00 o
  -5  -7   2       84.88       97.37      3.71 o
  -4  -7   2        3.93        4.47      0.74 o
  -3  -7   2       33.29       37.34      1.78 o
  -2  -7   2      324.71      366.41     29.37 o
  -1  -7   2      965.99      931.42    126.36 o
   0  -7   2      130.96      136.55      4.62 o
   1  -7   2      168.06      187.91      4.23 o
   2  -7   2       79.38       84.32      6.73 o
   3  -7   2        1.70        1.57      1.28 o
   4  -7   2       55.00       55.28      4.22 o
   5  -7   2       81.43       93.97      2.32 o
   6  -7   2       83.63       80.26      3.11 o
   7  -7   2       35.45       38.46      1.98 o
  -9  -6   2        1.82        3.08      1.92 o
  -8  -6   2      156.24      164.63      5.44 o
  -7  -6   2      455.70      469.98     10.63 o
  -6  -6   2      146.68      155.63      8.91 o
  -5  -6   2      185.84      182.53      5.68 o
  -4  -6   2       63.23       54.22      3.00 o
  -3  -6   2       87.44       89.93      2.73 o
  -2  -6   2       92.23       87.99      3.46 o
  -1  -6   2      635.21      621.76     40.81 o
   0  -6   2      650.64      624.54     35.62 o
   1  -6   2       76.53       79.15      2.09 o
   2  -6   2      223.80      222.01      8.00 o
   3  -6   2      181.21      181.94      3.37 o
   4  -6   2      121.07      133.55      2.83 o
   5  -6   2      527.62      534.47     10.22 o
   6  -6   2      101.82      103.26      2.95 o
   7  -6   2      136.29      139.67      3.34 o
   8  -6   2      170.36      162.49      8.66 o
   9  -6   2       66.91       61.54      4.23 o
 -10  -5   2       25.72       26.15      3.08 o
  -9  -5   2      118.38      128.09      7.31 o
  -8  -5   2       60.81       62.90      2.31 o
  -7  -5   2      273.31      301.06      5.35 o
  -6  -5   2        9.98       11.20      1.32 o
  -5  -5   2      159.13      175.02      3.12 o
  -4  -5   2       49.56       51.92      2.61 o
  -3  -5   2      583.28      628.30     12.25 o
  -2  -5   2      102.15       91.47      3.36 o
  -1  -5   2     1275.93     1179.10     44.34 o
   0  -5   2       31.06       29.25      3.27 o
   1  -5   2       10.37        6.15      1.38 o
   2  -5   2      399.90      386.49     15.01 o
   3  -5   2      188.35      178.57      5.61 o
   4  -5   2      231.10      214.84     10.57 o
   5  -5   2      115.71      127.69      2.71 o
   6  -5   2       49.87       55.33      1.94 o
   7  -5   2      431.92      430.96     10.93 o
   8  -5   2       44.94       44.21      3.84 o
   9  -5   2       73.10       75.39      5.38 o
  10  -5   2       78.12       76.93      4.62 o
 -11  -4   2       48.86       44.23      3.08 o
 -10  -4   2       18.72       16.48      2.30 o
  -9  -4   2      213.40      201.18     13.47 o
  -8  -4   2       93.55       90.29      2.97 o
  -7  -4   2      267.12      277.74      4.89 o
  -6  -4   2      144.01      154.32      4.54 o
  -5  -4   2       16.34       14.79      1.29 o
  -4  -4   2      132.19      142.97      3.30 o
  -3  -4   2      713.49      735.45     12.90 o
  -2  -4   2     1351.71     1330.92     29.85 o
  -1  -4   2     5177.75     5449.95     80.68 o
   0  -4   2      754.24      788.83     13.72 o
   1  -4   2     1036.07     1095.24     20.73 o
   2  -4   2        3.15        2.36      0.91 o
   3  -4   2      560.55      558.56      9.55 o
   4  -4   2       89.80       91.89      2.25 o
   5  -4   2       84.36       89.74      2.36 o
   6  -4   2      206.24      215.90      7.18 o
   7  -4   2       73.99       65.65      2.77 o
   8  -4   2      922.29      903.07     26.45 o
   9  -4   2      135.06      117.70      5.03 o
  10  -4   2      149.72      149.26      6.92 o
  11  -4   2      128.01      127.72      5.00 o
 -11  -3   2      103.09       94.80      7.89 o
 -10  -3   2      293.03      287.98     16.74 o
  -9  -3   2      233.98      251.00      8.38 o
  -8  -3   2       63.50       62.82      4.05 o
  -7  -3   2       54.40       64.26      2.25 o
  -6  -3   2      105.21       91.35      2.54 o
  -5  -3   2      236.42      232.76      5.23 o
  -4  -3   2     2059.14     1984.75     33.01 o
  -3  -3   2     1682.28     1709.27     62.38 o
  -2  -3   2     1330.14     1368.85     30.29 o
  -1  -3   2     3062.23     2986.78     46.65 o
   0  -3   2       36.45       50.70      2.65 o
   1  -3   2     1422.86     1417.66     29.71 o
   2  -3   2      347.67      353.74      7.26 o
   3  -3   2      230.71      204.82     15.72 o
   4  -3   2      346.78      351.70      5.94 o
   5  -3   2      189.31      193.79      4.17 o
   6  -3   2        5.81        9.39      1.22 o
   7  -3   2      352.39      351.78      6.55 o
   8  -3   2       18.52       16.72      1.87 o
   9  -3   2       21.30       16.08      2.28 o
  10  -3   2       20.30       18.55      2.12 o
  11  -3   2        2.17        5.71      2.50 o
 -12  -2   2        4.44        3.08      1.92 o
 -11  -2   2      125.49      121.91      3.76 o
 -10  -2   2      201.18      196.11      4.70 o
  -9  -2   2      321.28      295.77      6.16 o
  -8  -2   2       25.29       31.02      2.29 o
  -7  -2   2      262.95      268.64      9.09 o
  -6  -2   2      874.21      890.24     14.42 o
  -5  -2   2      119.90      111.06      3.23 o
  -4  -2   2     1189.27     1175.00     19.88 o
  -3  -2   2      540.55      591.62     12.04 o
  -2  -2   2      529.04      560.82     10.88 o
  -1  -2   2     6687.53     6806.64    116.82 o
   0  -2   2     4615.03     4821.79     66.55 o
   1  -2   2      335.31      333.34      7.19 o
   2  -2   2     1016.45      998.95     16.41 o
   3  -2   2      190.78      178.41      4.22 o
   4  -2   2      229.04      261.19      8.09 o
   5  -2   2      692.04      655.46     10.94 o
   6  -2   2     2583.59     2624.30     39.16 o
   7  -2   2      240.01      234.96      5.68 o
   8  -2   2      733.36      690.85     20.91 o
   9  -2   2      425.68      381.53      8.66 o
  10  -2   2      254.88      252.69      5.54 o
  11  -2   2       31.97       29.10      3.29 o
  12  -2   2       25.63       21.92      2.69 o
 -12  -1   2       22.86       28.73      1.69 o
 -11  -1   2       17.96       14.07      1.52 o
 -10  -1   2      269.88      246.46      6.94 o
  -9  -1   2      441.17      415.32      7.72 o
  -8  -1   2       14.34       17.70      2.02 o
  -7  -1   2       87.86       97.07      4.25 o
  -6  -1   2      753.20      745.81     26.97 o
  -5  -1   2      710.99      726.60     20.09 o
  -4  -1   2     1524.48     1623.04     61.83 o
  -3  -1   2      316.00      293.98      7.31 o
  -2  -1   2     3856.23     3779.96     92.39 o
  -1  -1   2       39.05       44.65      1.61 o
   0  -1   2      605.64      587.11      8.32 o
   1  -1   2       54.39       56.09      2.05 o
   2  -1   2     6470.08     6365.47    115.59 o
   3  -1   2      285.20      254.11      7.72 o
   4  -1   2      186.62      173.62      7.46 o
   5  -1   2      837.40      844.09     23.19 o
   6  -1   2      125.71      153.70      4.62 o
   7  -1   2       17.14       20.89      2.50 o
   8  -1   2       51.15       49.45      1.80 o
   9  -1   2       95.31      109.09      3.58 o
  10  -1   2       52.16       42.08      3.44 o
  11  -1   2       65.97       63.31      2.44 o
  12  -1   2       13.67       13.79      1.63 o
 -13   0   2       29.05       30.38      3.08 o
 -12   0   2       67.30       68.57      2.87 o
 -11   0   2        1.69        1.00      1.01 o
 -10   0   2        0.18       -0.37      0.76 o
  -9   0   2       65.45       68.81      1.66 o
  -8   0   2      418.35      411.05      7.44 o
  -7   0   2      111.65      107.17      4.29 o
  -6   0   2      117.05      112.27      9.96 o
  -5   0   2      360.51      355.36     14.24 o
  -4   0   2        0.15        1.48      1.15 o
  -3   0   2      287.97      265.65      5.10 o
  -2   0   2     8070.18     7264.12    525.01 o
  -1   0   2        8.89       10.05      1.15 o
   0   0   2     7604.49     7090.44    159.15 o
   1   0   2       56.87       55.35      1.52 o
   2   0   2     5389.23     5032.96     82.62 o
   3   0   2      122.22      129.29      3.34 o
   4   0   2      200.42      175.55      5.36 o
   5   0   2        0.01        2.42      0.95 o
   6   0   2      327.88      384.21      8.05 o
   7   0   2      110.65      122.33      3.39 o
   8   0   2      399.27      405.33      4.85 o
   9   0   2      127.01      136.04      2.71 o
  10   0   2      131.83      114.86      2.96 o
  11   0   2       25.48       29.56      1.53 o
  12   0   2        1.72        3.27      0.83 o
 -13   1   2        1.41        1.15      1.54 o
 -12   1   2       22.51       23.79      1.84 o
 -11   1   2       18.14       14.65      1.06 o
 -10   1   2      269.37      249.68      4.83 o
  -9   1   2      439.73      420.99      5.53 o
  -8   1   2       14.53       18.36      2.39 o
  -7   1   2       88.50       93.49      6.80 o
  -6   1   2      753.23      752.69     13.26 o
  -5   1   2      714.30      711.76     17.84 o
  -4   1   2     1522.73     1565.67     36.44 o
  -3   1   2      317.96      278.95      5.78 o
  -2   1   2     3875.08     3602.03    116.47 o
  -1   1   2       38.57       44.04      2.69 o
   0   1   2      600.46      560.48     12.80 o
   1   1   2       54.72       54.12      3.60 o
   2   1   2     6475.83     6021.03     88.17 o
   3   1   2      285.84      248.90      4.48 o
   4   1   2      184.72      173.78      3.32 o
   5   1   2      836.66      817.53     26.30 o
   6   1   2      125.67      155.53      4.02 o
   7   1   2       17.01       23.27      1.38 o
   8   1   2       50.57       44.85      1.60 o
   9   1   2       96.80      116.97      2.50 o
  10   1   2       52.68       41.27      2.45 o
  11   1   2       63.91       58.68      4.01 o
  12   1   2       13.72       18.44      2.69 o
 -12   2   2        4.48        5.69      0.93 o
 -11   2   2      127.34      132.10      4.44 o
 -10   2   2      196.67      193.00      3.70 o
  -9   2   2      321.94      304.67      4.76 o
  -8   2   2       24.17       30.16      1.29 o
  -7   2   2      264.38      282.56      6.72 o
  -6   2   2      879.63      922.22     17.55 o
  -5   2   2      120.62      111.17      3.24 o
  -4   2   2     1192.20     1153.32     22.32 o
  -3   2   2      537.91      580.87     10.37 o
  -2   2   2      524.55      546.64      8.49 o
  -1   2   2     6702.59     6572.98     83.84 o
   0   2   2     4595.93     4684.34     59.82 o
   1   2   2      333.89      343.74      5.94 o
   2   2   2     1016.23      968.91     15.04 o
   3   2   2      192.08      176.42      2.59 o
   4   2   2      234.63      271.49      6.22 o
   5   2   2      693.84      660.18      9.40 o
   6   2   2     2580.34     2740.09     48.39 o
   7   2   2      237.21      235.00      4.34 o
   8   2   2      735.48      714.58      8.42 o
   9   2   2      424.37      405.33     10.47 o
  10   2   2      255.59      268.44      4.91 o
  11   2   2       32.67       30.91      3.32 o
  12   2   2       26.22       23.30      1.75 o
 -12   3   2        3.04        5.95      0.83 o
 -11   3   2      103.65      103.69      2.46 o
 -10   3   2      291.97      296.10      7.33 o
  -9   3   2      235.80      244.70      5.82 o
  -8   3   2       62.31       61.37      2.17 o
  -7   3   2       55.50       65.87      3.03 o
  -6   3   2      104.02       92.62      4.16 o
  -5   3   2      237.94      239.31      4.79 o
  -4   3   2     2056.16     2007.88     29.50 o
  -3   3   2     1673.42     1750.11     27.05 o
  -2   3   2     1335.92     1381.98     19.27 o
  -1   3   2     3075.32     3011.14     40.51 o
   0   3   2       36.77       55.78      1.48 o
   1   3   2     1418.19     1394.11     27.03 o
   2   3   2      350.84      351.17      6.47 o
   3   3   2      233.17      220.46      5.07 o
   4   3   2      346.15      345.33      6.99 o
   5   3   2      191.33      189.73      7.27 o
   6   3   2        5.88       10.71      2.69 o
   7   3   2      349.66      338.15      6.19 o
   8   3   2       19.63       23.01      1.46 o
   9   3   2       21.13       17.29      1.30 o
  10   3   2       21.54       22.96      1.57 o
  11   3   2        2.44        2.62      0.93 o
 -11   4   2       48.21       51.22      2.61 o
 -10   4   2       17.31       16.20      1.24 o
  -9   4   2      212.75      203.22      3.86 o
  -8   4   2       92.04       90.16      2.45 o
  -7   4   2      267.82      277.83      4.94 o
  -6   4   2      144.18      142.24      4.22 o
  -5   4   2       15.60       13.91      1.29 o
  -4   4   2      133.16      139.97      4.82 o
  -3   4   2      704.28      724.01     12.42 o
  -2   4   2     1352.41     1329.11     18.88 o
  -1   4   2     5183.12     5426.67     73.27 o
   0   4   2      761.54      804.18     14.39 o
   1   4   2     1037.00     1088.31     17.53 o
   2   4   2        3.06        2.60      0.81 o
   3   4   2      563.41      565.74     15.27 o
   4   4   2       90.35       88.50      3.29 o
   5   4   2       85.84       91.07      3.38 o
   6   4   2      204.80      222.80      4.28 o
   7   4   2       73.79       73.71      2.48 o
   8   4   2      929.14      958.26     13.16 o
   9   4   2      134.20      128.83      3.13 o
  10   4   2      151.12      145.86      3.11 o
  11   4   2      129.87      136.18      6.15 o
 -10   5   2       25.66       28.80      1.69 o
  -9   5   2      119.90      126.62      3.26 o
  -8   5   2       59.86       65.19      3.22 o
  -7   5   2      276.74      317.42     12.69 o
  -6   5   2        9.94       10.89      2.06 o
  -5   5   2      160.29      175.26      3.95 o
  -4   5   2       48.60       48.01      1.96 o
  -3   5   2      586.37      625.24     10.61 o
  -2   5   2      100.62       93.12      3.84 o
  -1   5   2     1277.69     1207.34     22.70 o
   0   5   2       30.81       32.22      2.47 o
   1   5   2       10.59        8.98      1.19 o
   2   5   2      402.71      410.01     10.48 o
   3   5   2      186.47      176.92      7.81 o
   4   5   2      231.29      218.36      4.95 o
   5   5   2      115.45      124.39      3.31 o
   6   5   2       49.98       48.10      2.89 o
   7   5   2      430.70      446.64      9.16 o
   8   5   2       45.51       46.85      2.47 o
   9   5   2       72.61       80.87      2.59 o
  10   5   2       78.15       81.96      2.73 o
  -9   6   2        1.94       -0.10      1.15 o
  -8   6   2      157.67      168.03      6.69 o
  -7   6   2      452.96      446.92      9.17 o
  -6   6   2      145.41      129.36      4.13 o
  -5   6   2      186.84      170.72      6.06 o
  -4   6   2       63.64       47.89      2.52 o
  -3   6   2       85.28       87.94      2.61 o
  -2   6   2       93.99       88.95      2.60 o
  -1   6   2      638.74      647.98      7.86 o
   0   6   2      656.91      641.41      9.10 o
   1   6   2       78.17       83.74      2.36 o
   2   6   2      221.08      200.60      6.83 o
   3   6   2      181.91      172.31      4.61 o
   4   6   2      122.27      122.57      3.86 o
   5   6   2      530.97      485.84     10.96 o
   6   6   2      100.58       96.76      3.61 o
   7   6   2      138.39      131.71      3.45 o
   8   6   2      168.79      170.58      4.10 o
   9   6   2       67.08       56.16      4.23 o
  -7   7   2      110.92      118.44      4.34 o
  -6   7   2       90.04       90.42      3.35 o
  -5   7   2       83.97       90.39      6.54 o
  -4   7   2        3.53        4.71      2.31 o
  -3   7   2       34.08       42.10      2.70 o
  -2   7   2      322.88      299.65      8.37 o
  -1   7   2      961.79      906.91     15.87 o
   0   7   2      131.78      121.01      3.43 o
   1   7   2      170.58      166.38      4.52 o
   2   7   2       79.70       68.87      5.44 o
   3   7   2        1.42        0.52      2.33 o
   4   7   2       54.08       45.00      5.38 o
   5   7   2       82.29       92.70      6.92 o
   6   7   2       83.25       76.54      6.15 o
   7   7   2       35.60       34.23      3.85 o
  -5   8   2       20.19       13.46      3.08 o
  -4   8   2       25.02       21.22      3.08 o
  -3   8   2       35.58       42.26      3.12 o
  -2   8   2      214.43      189.01      5.30 o
  -1   8   2      201.45      202.98      7.07 o
   0   8   2      376.88      346.75      8.36 o
   1   8   2       38.84       28.69      4.23 o
   2   8   2       25.92       21.54      3.85 o
   3   8   2       17.09       12.69      3.46 o
   4   8   2       57.95       59.62      5.00 o
   5   8   2        2.32       -1.15      2.31 o
  -6  -8   3       17.88       21.15      1.54 o
  -5  -8   3        7.65        5.77      1.15 o
  -4  -8   3      143.26      150.03      5.00 o
  -3  -8   3       11.91       15.00      1.92 o
  -2  -8   3      310.60      349.79      9.62 o
  -1  -8   3       74.68       79.23      3.46 o
   0  -8   3      375.95      383.30      6.94 o
   1  -8   3       80.74       90.36      3.27 o
   2  -8   3        4.27        6.54      0.82 o
   3  -8   3       30.04       36.71      1.54 o
   4  -8   3        1.21        1.81      0.56 o
   5  -8   3       26.61       21.92      1.54 o
  -8  -7   3       38.27       42.31      2.31 o
  -7  -7   3      193.44      209.36      6.24 o
  -6  -7   3       87.49       84.83      5.06 o
  -5  -7   3      165.12      161.51      6.50 o
  -4  -7   3       51.70       69.44      4.17 o
  -3  -7   3      190.14      184.71     23.13 o
  -2  -7   3       77.15       80.00      3.85 o
  -1  -7   3       89.25       86.89      8.85 o
   0  -7   3      181.79      196.19      6.16 o
   1  -7   3      126.30      141.27      3.23 o
   2  -7   3       69.49       68.60      2.05 o
   3  -7   3       14.60       16.01      1.13 o
   4  -7   3       65.22       72.35      2.09 o
   5  -7   3       14.29       13.98      1.63 o
   6  -7   3       45.79       45.16      2.29 o
   7  -7   3       91.45       74.62      5.00 o
  -9  -6   3       58.41       64.84      7.50 o
  -8  -6   3       47.30       47.02      1.83 o
  -7  -6   3        0.52        0.42      0.99 o
  -6  -6   3       41.07       46.74      4.09 o
  -5  -6   3       63.34       57.87      2.30 o
  -4  -6   3        1.89        4.96      1.20 o
  -3  -6   3      256.07      264.84     12.76 o
  -2  -6   3      720.17      700.36     20.99 o
  -1  -6   3      280.00      289.41     33.28 o
   0  -6   3      758.45      736.47     12.53 o
   1  -6   3       76.56       84.82      3.16 o
   2  -6   3       14.11       16.04      1.61 o
   3  -6   3      140.36      137.66      2.84 o
   4  -6   3       24.19       22.47      1.55 o
   5  -6   3       38.07       36.36      2.47 o
   6  -6   3       93.51       97.44      2.31 o
   7  -6   3       77.34       70.01      4.22 o
   8  -6   3       47.77       42.69      4.23 o
   9  -6   3        0.98       -0.38      1.54 o
 -10  -5   3       14.92       15.00      2.69 o
  -9  -5   3       19.09       21.54      1.92 o
  -8  -5   3      251.06      273.97      5.69 o
  -7  -5   3      563.91      541.75      9.38 o
  -6  -5   3       16.70       18.31      1.55 o
  -5  -5   3      171.73      175.31      4.88 o
  -4  -5   3      329.59      348.94      7.43 o
  -3  -5   3       74.57       87.46      3.09 o
  -2  -5   3      784.58      772.45     20.56 o
   0  -5   3      415.08      430.85     12.65 o
   1  -5   3        4.72        5.25      1.16 o
   2  -5   3       85.80      100.10      4.71 o
   3  -5   3       42.26       50.30      9.61 o
   4  -5   3      349.32      353.28      9.32 o
   5  -5   3      290.78      297.40      6.42 o
   6  -5   3      113.17      109.33      2.46 o
   7  -5   3      381.68      387.29      8.96 o
   8  -5   3      121.47      127.94      5.82 o
   9  -5   3      130.89      136.17      6.92 o
  10  -5   3       34.19       29.61      2.69 o
 -11  -4   3       20.31       20.38      2.31 o
 -10  -4   3       58.72       58.71      3.60 o
  -9  -4   3      117.20      116.58      5.26 o
  -8  -4   3        5.95        3.15      1.03 o
  -7  -4   3      137.97      135.38      3.09 o
  -6  -4   3      440.44      455.11      9.19 o
  -5  -4   3      166.92      168.58      3.84 o
  -4  -4   3      545.13      550.90     13.71 o
  -3  -4   3      156.27      170.07      5.63 o
  -2  -4   3     1829.85     1805.24     41.10 o
  -1  -4   3      319.68      310.49      6.10 o
   0  -4   3      659.34      686.46     11.51 o
   1  -4   3      617.14      626.45     12.41 o
   2  -4   3       47.24       51.41      2.33 o
   3  -4   3      146.76      147.28      3.01 o
   4  -4   3      511.00      503.33      7.11 o
   5  -4   3      669.56      686.60     10.43 o
   6  -4   3      313.53      304.33      4.81 o
   7  -4   3       14.83       14.34      1.64 o
   8  -4   3      551.83      544.64     15.61 o
   9  -4   3       22.19       21.12      2.69 o
  10  -4   3       47.35       45.77      3.85 o
  11  -4   3       16.85       12.69      1.54 o
 -12  -3   3       11.56       12.31      1.54 o
 -11  -3   3      131.42      130.52      4.90 o
 -10  -3   3       34.25       34.19      3.05 o
  -9  -3   3      110.41      102.60      4.98 o
  -8  -3   3      269.29      294.99      5.96 o
  -7  -3   3      167.21      154.69      4.91 o
  -6  -3   3      214.70      218.25      4.27 o
  -5  -3   3       17.52       15.35      1.23 o
  -4  -3   3      619.28      605.98     10.19 o
  -3  -3   3       11.77       17.70      4.04 o
  -2  -3   3     1471.97     1452.73     33.02 o
  -1  -3   3      628.03      554.67      8.78 o
   0  -3   3      195.70      190.44      3.49 o
   1  -3   3      142.43      142.89      2.77 o
   2  -3   3      566.31      581.23      9.51 o
   3  -3   3       39.10       42.81      2.75 o
   4  -3   3      846.61      854.86     12.83 o
   5  -3   3     1195.66     1134.09     16.87 o
   6  -3   3      381.85      373.46      8.85 o
   7  -3   3      404.54      391.08      6.44 o
   8  -3   3      347.99      319.38      6.51 o
   9  -3   3      216.18      213.97      6.13 o
  10  -3   3       46.75       49.15      3.05 o
  11  -3   3        4.38        0.77      1.20 o
 -12  -2   3       62.87       60.00      4.23 o
 -11  -2   3       64.85       64.28      2.35 o
 -10  -2   3       32.97       27.26      1.81 o
  -9  -2   3       54.98       57.43      3.33 o
  -8  -2   3      203.71      205.77      8.72 o
  -7  -2   3       90.51       92.33      3.67 o
  -6  -2   3      209.83      223.06      4.63 o
  -5  -2   3      249.92      271.65      5.90 o
  -4  -2   3     1929.79     1995.01     32.97 o
  -3  -2   3      155.82      146.00      3.81 o
  -2  -2   3     2696.35     2741.25     45.81 o
  -1  -2   3     2688.40     2865.96     52.69 o
   0  -2   3     1270.19     1275.16     16.72 o
   1  -2   3     1953.77     1894.00     22.06 o
   2  -2   3      259.14      264.14      5.19 o
   3  -2   3     1686.35     1770.11     32.57 o
   4  -2   3     1179.75     1207.50     23.31 o
   5  -2   3      475.49      446.33      8.11 o
   6  -2   3      120.57      120.02      3.20 o
   7  -2   3      356.13      338.21      7.33 o
   8  -2   3      109.11       98.19      4.11 o
   9  -2   3      220.44      217.04      6.27 o
  10  -2   3       25.59       26.42      2.09 o
  11  -2   3       59.89       54.17      2.07 o
 -12  -1   3       35.22       40.26      2.06 o
 -11  -1   3        7.38        8.25      1.09 o
 -10  -1   3      463.84      455.94      9.07 o
  -9  -1   3       16.61       18.41      1.46 o
  -8  -1   3       16.82       21.99      2.46 o
  -7  -1   3       39.10       45.96      4.85 o
  -6  -1   3      510.92      500.78     14.25 o
  -5  -1   3      845.94      828.26     19.34 o
  -4  -1   3      261.86      255.25      6.84 o
  -3  -1   3      513.43      557.45     16.68 o
  -2  -1   3      590.28      563.43     23.09 o
  -1  -1   3     5611.30     5654.37     79.71 o
   0  -1   3        5.94       10.41      0.55 o
   1  -1   3     4764.52     4634.36     63.84 o
   2  -1   3      225.32      230.36     11.93 o
   3  -1   3     3480.74     3448.57     63.37 o
   4  -1   3      269.77      295.02      6.73 o
   5  -1   3     1015.80      993.24     19.35 o
   6  -1   3     1027.78     1024.86     24.25 o
   7  -1   3     1200.60     1191.15     30.46 o
   8  -1   3     1110.08     1107.44     14.38 o
   9  -1   3      276.36      280.39      5.47 o
  10  -1   3       37.16       31.16      1.65 o
  11  -1   3        4.82        3.80      1.22 o
  12  -1   3       76.17       83.47      4.23 o
 -13   0   3       16.31       14.23      2.31 o
 -12   0   3        0.54        2.57      1.02 o
 -11   0   3       13.56       16.28      1.25 o
 -10   0   3      147.82      133.94      2.68 o
  -9   0   3       34.52       31.91      1.26 o
  -8   0   3       47.59       57.61      2.51 o
  -7   0   3     1034.12     1000.25     31.78 o
  -6   0   3      296.05      300.14     19.31 o
  -5   0   3       95.49      109.46      3.59 o
  -4   0   3       59.89       63.69      4.05 o
  -3   0   3      569.87      597.51     44.88 o
  -2   0   3        0.38        2.31      0.82 o
  -1   0   3      955.12      950.47     16.38 o
   0   0   3        0.19        1.15      0.54 o
   1   0   3      620.27      585.55     14.28 o
   2   0   3       83.10       84.44      1.85 o
   3   0   3      291.43      220.04      4.43 o
   4   0   3      147.20      150.37      3.95 o
   5   0   3     3452.93     3565.75     59.03 o
   6   0   3      360.56      377.22      7.83 o
   7   0   3        7.89        8.41      1.19 o
   8   0   3        0.46       -0.68      0.69 o
   9   0   3       37.53       44.33      1.52 o
  10   0   3       20.08       11.76      1.20 o
  11   0   3       12.54       14.87      1.45 o
  12   0   3        7.66        5.80      0.83 o
 -13   1   3       21.11       27.31      2.69 o
 -12   1   3       35.11       35.44      2.73 o
 -11   1   3        7.11       10.00      0.95 o
 -10   1   3      461.83      460.66      6.24 o
  -9   1   3       17.47       15.40      1.13 o
  -8   1   3       16.70       15.14      1.51 o
  -7   1   3       38.07       40.62      4.02 o
  -6   1   3      509.44      494.93     16.45 o
  -5   1   3      836.03      791.14     19.88 o
  -4   1   3      261.51      254.54      8.47 o
  -3   1   3      507.05      553.05     10.32 o
  -2   1   3      590.60      558.83     10.14 o
  -1   1   3     5621.03     5511.27     81.36 o
   0   1   3        5.90        8.09      0.82 o
   1   1   3     4747.33     4566.93     72.83 o
   2   1   3      226.16      219.84      3.74 o
   3   1   3     3477.55     3448.88     55.78 o
   4   1   3      271.45      296.52      6.33 o
   5   1   3     1018.14     1009.79     18.21 o
   6   1   3     1029.21      999.45     18.30 o
   7   1   3     1195.86     1200.99     14.66 o
   8   1   3     1114.38     1134.29     11.38 o
   9   1   3      276.98      273.55      4.82 o
  10   1   3       37.12       32.61      1.55 o
  11   1   3        4.79        2.93      0.93 o
  12   1   3       75.79       91.85      4.04 o
 -12   2   3       62.89       71.78      2.72 o
 -11   2   3       65.40       70.32      2.27 o
 -10   2   3       32.53       31.75      1.86 o
  -9   2   3       55.86       56.21      1.84 o
  -8   2   3      203.93      206.51      3.47 o
  -7   2   3       90.23       88.02      2.89 o
  -6   2   3      210.81      222.49      7.86 o
  -5   2   3      250.31      273.00      6.23 o
  -4   2   3     1920.75     1966.43     36.75 o
  -3   2   3      153.22      144.05      3.39 o
  -2   2   3     2704.12     2663.67     33.69 o
  -1   2   3     2699.18     2817.72     34.59 o
   0   2   3     1274.74     1263.07     14.83 o
   1   2   3     1955.60     1904.41     24.40 o
   2   2   3      261.26      253.94      5.62 o
   3   2   3     1688.98     1726.05     23.50 o
   4   2   3     1184.33     1200.46     15.07 o
   5   2   3      472.87      455.20      7.26 o
   6   2   3      122.44      117.58      4.70 o
   7   2   3      356.21      328.12      7.64 o
   8   2   3      109.64       95.19      1.96 o
   9   2   3      221.74      222.73      4.02 o
  10   2   3       26.26       32.98      1.97 o
  11   2   3       59.58       60.30      4.73 o
  12   2   3       20.82       17.69      1.92 o
 -12   3   3       10.98       11.69      1.07 o
 -11   3   3      130.96      134.57      3.24 o
 -10   3   3       34.03       38.62      3.55 o
  -9   3   3      109.19      104.51      3.11 o
  -8   3   3      269.97      283.88      4.33 o
  -7   3   3      169.75      149.83      3.70 o
  -6   3   3      214.62      224.60      5.52 o
  -5   3   3       18.28       15.11      1.55 o
  -4   3   3      620.40      624.86     10.62 o
  -3   3   3       10.99       18.64      2.22 o
  -2   3   3     1479.90     1493.59     21.05 o
  -1   3   3      629.61      558.08      7.67 o
   0   3   3      195.59      187.86      3.41 o
   1   3   3      141.03      145.41      3.11 o
   2   3   3      570.67      574.18     15.78 o
   3   3   3       39.05       42.64      2.55 o
   4   3   3      845.61      832.22     16.83 o
   5   3   3     1198.85     1166.12     25.87 o
   6   3   3      382.70      376.83     21.69 o
   7   3   3      403.84      385.81      6.31 o
   8   3   3      348.84      322.64      8.29 o
   9   3   3      217.40      223.69      4.28 o
  10   3   3       45.60       45.32      1.96 o
  11   3   3        4.35        2.95      1.21 o
 -11   4   3       19.33       21.20      1.43 o
 -10   4   3       58.35       60.22      2.07 o
  -9   4   3      117.99      120.18      2.78 o
  -8   4   3        6.11        4.24      1.00 o
  -7   4   3      136.72      131.82      2.87 o
  -6   4   3      438.83      440.41      6.39 o
  -5   4   3      170.00      172.96      4.29 o
  -4   4   3      541.38      553.56      9.95 o
  -3   4   3      156.40      170.75      4.09 o
  -2   4   3     1826.75     1864.90     25.86 o
  -1   4   3      320.34      322.53      5.17 o
   0   4   3      662.29      696.15     16.67 o
   1   4   3      618.20      618.78     11.17 o
   2   4   3       46.71       48.57      2.57 o
   3   4   3      146.24      145.26      4.19 o
   4   4   3      510.20      521.86     15.59 o
   5   4   3      666.48      716.35     18.63 o
   6   4   3      315.17      298.97      5.03 o
   7   4   3       14.57       14.09      1.44 o
   8   4   3      554.30      540.40      8.23 o
   9   4   3       22.36       20.84      1.27 o
  10   4   3       47.93       53.25      1.71 o
 -10   5   3       15.19       16.23      1.44 o
  -9   5   3       18.41       19.49      1.41 o
  -8   5   3      249.25      268.60      6.28 o
  -7   5   3      558.89      531.80     11.65 o
  -6   5   3       17.10       16.98      1.66 o
  -5   5   3      171.92      167.88      3.29 o
  -4   5   3      329.30      330.87      6.04 o
  -3   5   3       75.97       86.95      2.61 o
  -2   5   3      779.62      778.25     13.54 o
  -1   5   3      479.98      451.53      9.70 o
   0   5   3      414.74      445.79     11.61 o
   1   5   3        5.14        6.24      2.69 o
   2   5   3       88.33       88.99      4.08 o
   3   5   3       41.12       37.11      1.64 o
   4   5   3      351.59      352.27      6.99 o
   5   5   3      292.30      280.62      6.18 o
   6   5   3      113.40      116.95      4.10 o
   7   5   3      380.98      395.31     13.63 o
   8   5   3      122.38      130.56      3.65 o
   9   5   3      131.11      128.39      3.26 o
  10   5   3       34.30       31.56      2.18 o
  -9   6   3       59.53       59.96      2.56 o
  -8   6   3       47.60       49.45      2.16 o
  -7   6   3        0.61       -0.98      0.98 o
  -6   6   3       41.00       47.69      2.13 o
  -5   6   3       62.28       55.05      2.07 o
  -4   6   3        2.04        4.09      1.52 o
  -3   6   3      257.38      251.85      5.19 o
  -2   6   3      713.75      658.88      9.97 o
  -1   6   3      277.33      256.03      6.37 o
   0   6   3      760.45      729.75     10.06 o
   1   6   3       75.87       76.92      2.26 o
   2   6   3       14.21       16.49      1.21 o
   3   6   3      139.33      132.70      4.03 o
   4   6   3       23.95       21.55      1.75 o
   5   6   3       38.10       28.00      1.99 o
   6   6   3       94.90       91.96      3.43 o
   7   6   3       76.35       76.03      2.54 o
   8   6   3       47.47       47.26      2.22 o
   9   6   3        1.10        2.69      1.92 o
  -7   7   3      190.75      191.28      5.64 o
  -6   7   3       86.08       77.61      4.42 o
  -5   7   3      166.61      156.48      9.04 o
  -4   7   3       52.24       67.19      3.22 o
  -3   7   3      189.59      178.36      5.23 o
  -2   7   3       77.48       76.54      3.44 o
  -1   7   3       89.41       87.32      3.30 o
   0   7   3      181.26      175.67      5.06 o
   1   7   3      127.53      115.22      3.33 o
   2   7   3       69.03       62.74      4.91 o
   3   7   3       14.52       14.67      2.57 o
   4   7   3       63.43       73.08      6.92 o
   5   7   3       14.14        6.15      3.08 o
   6   7   3       45.45       41.54      4.62 o
   7   7   3       91.22       89.24      5.39 o
  -5   8   3        7.52       10.00      2.69 o
  -4   8   3      144.96      136.61      9.62 o
  -3   8   3       12.31       14.34      1.75 o
  -2   8   3      305.82      319.05      7.62 o
  -1   8   3       74.51       63.45      4.89 o
   0   8   3      377.00      368.59      8.74 o
   1   8   3       80.97       76.39      4.35 o
   2   8   3        4.14        4.61      3.08 o
   3   8   3       30.02       31.15      4.23 o
   4   8   3        1.10        3.08      2.69 o
   5   8   3       26.45       25.00      3.46 o
  -3  -8   4       65.84       68.46      3.08 o
  -2  -8   4      172.03      191.20      6.16 o
  -1  -8   4      189.15      193.51      6.16 o
   0  -8   4      253.39      260.10      7.70 o
   1  -8   4       26.44       30.81      1.48 o
   2  -8   4       28.77       28.49      2.50 o
   3  -8   4       63.36       66.85      2.03 o
   4  -8   4      100.74      106.55      3.85 o
  -7  -7   4       88.49      109.91      3.14 o
  -6  -7   4       57.70       57.03      3.25 o
  -5  -7   4      101.76       91.95      5.56 o
  -4  -7   4       13.51       13.84      2.00 o
  -3  -7   4       79.79       82.82      6.38 o
  -2  -7   4       92.86       94.62      3.85 o
  -1  -7   4      431.65      484.17     12.70 o
   0  -7   4       24.13       23.84      2.31 o
   1  -7   4      174.11      177.72     10.70 o
   2  -7   4        7.81        8.77      1.28 o
   3  -7   4      175.59      186.88      3.65 o
   4  -7   4      119.64      129.20      5.84 o
   5  -7   4       86.00       87.84      2.22 o
   6  -7   4       26.25       24.43      5.12 o
   7  -7   4      133.79      134.64      6.92 o
  -9  -6   4       41.26       44.01      4.42 o
  -8  -6   4       62.07       61.67      2.23 o
  -7  -6   4        6.27        6.83      1.12 o
  -6  -6   4      130.25      138.18      4.51 o
  -5  -6   4      149.42      168.61      3.76 o
  -4  -6   4        1.77        3.25      1.18 o
  -3  -6   4      257.83      282.18      5.39 o
  -2  -6   4       41.71       41.99      4.28 o
  -1  -6   4       53.07       54.23      2.69 o
   0  -6   4      120.03      135.40      4.62 o
   1  -6   4      156.55      156.52      4.54 o
   2  -6   4       97.53      103.27      3.77 o
   3  -6   4      124.76      118.15      2.64 o
   4  -6   4      273.70      274.35      8.39 o
   5  -6   4       27.31       30.16      1.63 o
   6  -6   4      177.64      172.77      3.28 o
   7  -6   4       67.31       65.95      3.22 o
   8  -6   4       21.33       18.08      2.69 o
 -10  -5   4      210.52      222.00      9.23 o
  -9  -5   4      103.14      100.38      3.49 o
  -8  -5   4       45.04       44.30      2.01 o
  -7  -5   4      224.82      225.08      5.99 o
  -6  -5   4      123.08      118.18      4.57 o
  -5  -5   4      142.38      148.52      5.15 o
  -4  -5   4      407.46      412.67      9.44 o
  -3  -5   4      389.67      380.85      9.01 o
  -2  -5   4      301.09      278.81      6.73 o
  -1  -5   4      746.98      731.80     17.95 o
   1  -5   4       15.85       15.11      1.93 o
   2  -5   4       31.85       28.21      3.77 o
   3  -5   4       67.62       66.40      4.62 o
   4  -5   4      355.89      341.91      5.41 o
   5  -5   4      213.61      211.97      3.77 o
   6  -5   4      137.64      140.34      3.53 o
   7  -5   4      177.33      173.25      5.25 o
   8  -5   4      108.70      117.32      6.92 o
   9  -5   4      114.07      108.47      6.15 o
  10  -5   4       32.62       30.38      2.69 o
 -11  -4   4       45.97       53.08      3.46 o
 -10  -4   4       53.55       46.18      3.33 o
  -9  -4   4       73.57       68.26      4.16 o
  -8  -4   4      612.93      612.58     11.55 o
  -7  -4   4      155.50      158.75      3.46 o
  -6  -4   4      138.18      146.19      4.68 o
  -5  -4   4       42.02       39.92      1.95 o
  -4  -4   4      169.28      164.45      3.64 o
  -3  -4   4      271.26      265.68     11.30 o
  -2  -4   4      277.05      273.88      8.44 o
  -1  -4   4       94.09       89.10      3.39 o
   0  -4   4      470.16      462.31      8.69 o
   1  -4   4       69.20       56.88      1.85 o
   2  -4   4      149.47      156.46      3.65 o
   3  -4   4      254.87      246.12      5.38 o
   4  -4   4      223.58      239.82      4.01 o
   5  -4   4      316.94      329.94      5.89 o
   6  -4   4      135.96      131.32      3.62 o
   7  -4   4       85.55       86.34      3.44 o
   8  -4   4       55.97       56.38      3.81 o
   9  -4   4       42.35       38.92      2.95 o
  10  -4   4      115.79      111.94      5.39 o
 -12  -3   4       79.35       79.24      3.46 o
 -11  -3   4       80.26       79.49      7.50 o
 -10  -3   4        6.18       10.86      3.46 o
  -9  -3   4      239.09      252.37      8.49 o
  -8  -3   4       35.98       29.83      2.21 o
  -7  -3   4       43.24       42.68      2.28 o
  -6  -3   4      139.24      143.36      5.89 o
  -5  -3   4      354.01      373.30      7.57 o
  -4  -3   4      172.03      178.46      5.78 o
  -3  -3   4      731.59      745.38     15.84 o
  -2  -3   4      472.37      491.69     12.43 o
  -1  -3   4      118.94      135.86      7.99 o
   0  -3   4      538.90      500.91      8.07 o
   1  -3   4      437.91      430.65      6.19 o
   2  -3   4      675.04      642.69      9.40 o
   3  -3   4      662.37      655.14     10.01 o
   4  -3   4      140.90      148.83      2.95 o
   5  -3   4      430.55      433.95      5.67 o
   6  -3   4      171.34      189.17      3.87 o
   7  -3   4      326.10      313.70      7.17 o
   8  -3   4      207.06      215.42      5.63 o
   9  -3   4       12.95       15.42      1.97 o
  10  -3   4      152.17      165.50      6.64 o
  11  -3   4       12.88       14.75      1.28 o
 -12  -2   4       49.22       48.08      3.85 o
 -11  -2   4        1.44        1.51      1.00 o
 -10  -2   4       41.78       40.68      2.18 o
  -9  -2   4       36.07       36.20      2.12 o
  -8  -2   4      126.67      114.38      5.13 o
  -7  -2   4      174.49      169.56      5.39 o
  -6  -2   4     1021.93     1041.52     20.87 o
  -5  -2   4        6.48       12.85      2.35 o
  -4  -2   4     1098.58     1139.84     22.35 o
  -3  -2   4      960.70      948.17     17.23 o
  -2  -2   4      887.00      866.57     15.46 o
  -1  -2   4      300.32      289.58      7.11 o
   0  -2   4     7258.41     7315.38    100.59 o
   1  -2   4       12.33       12.72      0.59 o
   2  -2   4      633.32      649.36      9.58 o
   3  -2   4      141.54      134.67      2.77 o
   4  -2   4     1285.55     1409.56     23.13 o
   5  -2   4      856.06      806.58     11.90 o
   6  -2   4      405.74      404.54     14.05 o
   7  -2   4      162.75      144.37      6.00 o
   8  -2   4      249.24      261.79      6.19 o
   9  -2   4       39.89       38.03      2.25 o
  10  -2   4       35.24       36.07      2.19 o
  11  -2   4       65.61       64.23      4.62 o
 -13  -1   4        9.98        9.61      1.92 o
 -12  -1   4       78.60       81.48      4.55 o
 -11  -1   4       39.36       38.34      1.55 o
 -10  -1   4       82.33       84.10      2.61 o
  -9  -1   4      351.46      333.65      6.07 o
  -8  -1   4      142.08      152.56      6.33 o
  -7  -1   4      560.46      526.54     26.82 o
  -6  -1   4       98.75      112.09     12.89 o
  -5  -1   4      167.53      172.50      5.53 o
  -4  -1   4     2166.01     2252.41     45.67 o
  -3  -1   4      206.52      216.80      4.50 o
  -2  -1   4     1062.53     1023.92     19.74 o
  -1  -1   4      711.25      681.13     10.02 o
   0  -1   4       38.50       52.01      2.12 o
   1  -1   4      151.27      143.28      3.56 o
   2  -1   4     1050.15     1087.09     16.45 o
   3  -1   4      473.00      467.55      7.66 o
   4  -1   4     3293.79     3375.62     50.45 o
   5  -1   4      725.49      741.76     12.92 o
   6  -1   4      212.38      230.92      5.32 o
   7  -1   4        2.95        4.54      1.18 o
   8  -1   4       48.26       58.88      2.06 o
   9  -1   4      376.99      389.74      5.75 o
  10  -1   4       83.55       85.60      2.27 o
  11  -1   4       24.58       24.06      1.97 o
  12  -1   4       37.96       47.69      3.85 o
 -12   0   4        6.30        6.50      1.04 o
 -11   0   4      158.68      152.90      3.33 o
 -10   0   4        7.26        5.14      0.83 o
  -9   0   4       96.05       97.05      2.41 o
  -8   0   4       99.84       95.64      3.51 o
  -7   0   4       19.10       16.98      2.25 o
  -6   0   4      149.53      169.71      7.30 o
  -5   0   4     1417.43     1369.02     28.91 o
  -4   0   4      342.15      316.11      6.05 o
  -3   0   4       34.38       41.28      3.55 o
  -2   0   4      229.98      243.18      4.28 o
  -1   0   4       11.87       11.24      0.86 o
   0   0   4     2665.18     2557.32     66.60 o
   1   0   4        9.94        9.70      0.75 o
   2   0   4     2710.12     2589.14     44.00 o
   3   0   4     1999.83     2019.60     30.42 o
   4   0   4     3322.48     3520.34     86.19 o
   5   0   4      323.46      305.36      5.87 o
   6   0   4     3163.14     3194.09     48.46 o
   7   0   4      147.65      139.76      3.29 o
   8   0   4       58.03       74.09      1.92 o
   9   0   4      519.51      493.13      9.26 o
  10   0   4        0.63       -0.48      0.77 o
  11   0   4      172.98      198.62      9.31 o
  12   0   4        4.15        6.54      1.92 o
 -13   1   4        9.96       10.38      1.92 o
 -12   1   4       78.46       86.92      3.27 o
 -11   1   4       40.36       40.10      1.38 o
 -10   1   4       84.13       82.39      2.19 o
  -9   1   4      349.42      342.38      4.92 o
  -8   1   4      142.05      157.27      3.85 o
  -7   1   4      560.35      524.68     14.27 o
  -6   1   4       99.39      106.84      4.83 o
  -5   1   4      167.03      182.43      6.11 o
  -4   1   4     2178.41     2227.99     50.79 o
  -3   1   4      206.30      220.07      6.40 o
  -2   1   4     1069.50     1021.91     21.43 o
  -1   1   4      712.50      665.30     11.81 o
   0   1   4       41.84       49.88      1.39 o
   1   1   4      150.03      140.19      3.18 o
   2   1   4     1038.61     1058.23     14.69 o
   3   1   4      472.96      459.06      6.83 o
   4   1   4     3300.65     3324.31     57.80 o
   5   1   4      720.19      725.40     15.77 o
   6   1   4      210.65      211.00      5.25 o
   7   1   4        2.79        3.11      1.15 o
   8   1   4       48.07       53.08      1.50 o
   9   1   4      374.86      392.53      6.05 o
  10   1   4       83.88       86.12      3.16 o
  11   1   4       25.48       23.31      2.21 o
  12   1   4       38.58       45.00      3.46 o
 -12   2   4       47.91       49.34      2.51 o
 -11   2   4        1.57        1.99      0.97 o
 -10   2   4       42.78       42.21      1.86 o
  -9   2   4       34.34       34.40      1.55 o
  -8   2   4      126.98      120.92      2.40 o
  -7   2   4      174.97      169.80      3.90 o
  -6   2   4     1012.75     1066.57     20.28 o
  -5   2   4        6.90        8.94      1.20 o
  -4   2   4     1089.29     1113.55     26.84 o
  -3   2   4      961.80      989.60     16.48 o
  -2   2   4      889.85      874.38     11.47 o
  -1   2   4      302.31      287.90      3.82 o
   0   2   4     7270.50     7190.44     82.52 o
   1   2   4       11.93       12.77      1.24 o
   2   2   4      636.54      655.42      9.29 o
   3   2   4      142.37      139.09      2.92 o
   4   2   4     1287.93     1383.99     18.55 o
   5   2   4      854.47      818.70     13.74 o
   6   2   4      401.74      422.94      9.73 o
   7   2   4      162.21      151.67      3.36 o
   8   2   4      250.14      261.59      3.83 o
   9   2   4       39.80       39.29      1.72 o
  10   2   4       34.38       39.36      2.51 o
  11   2   4       65.64       73.38      3.46 o
 -12   3   4       78.14       85.67      2.36 o
 -11   3   4       80.60       81.03      2.24 o
 -10   3   4        6.38       10.35      1.34 o
  -9   3   4      236.24      245.73      6.51 o
  -8   3   4       35.75       33.51      1.48 o
  -7   3   4       43.72       44.60      1.85 o
  -6   3   4      136.37      141.38      4.26 o
  -5   3   4      349.62      388.45      8.00 o
  -4   3   4      173.31      187.11      4.20 o
  -3   3   4      726.77      770.31     12.67 o
  -2   3   4      469.70      502.95      7.09 o
  -1   3   4      117.17      134.22      7.94 o
   0   3   4      534.15      493.99      7.49 o
   1   3   4      438.64      436.68      8.58 o
   2   3   4      671.29      621.20     12.91 o
   3   3   4      663.24      652.19     14.59 o
   4   3   4      137.22      142.74      4.29 o
   5   3   4      430.41      420.59      9.70 o
   6   3   4      171.65      189.55      5.71 o
   7   3   4      328.58      308.42      5.36 o
   8   3   4      206.24      219.75      5.45 o
   9   3   4       13.62       15.52      1.22 o
  10   3   4      151.12      170.41      3.89 o
  11   3   4       12.71       13.97      1.24 o
 -11   4   4       46.31       49.86      2.85 o
 -10   4   4       54.21       53.50      1.90 o
  -9   4   4       74.08       77.54      3.45 o
  -8   4   4      614.47      622.72      8.36 o
  -7   4   4      155.61      165.94      3.22 o
  -6   4   4      136.88      146.95      2.78 o
  -5   4   4       42.49       41.70      2.22 o
  -4   4   4      169.99      176.46      7.59 o
  -3   4   4      267.89      268.93      8.50 o
  -2   4   4      277.26      284.84      5.09 o
  -1   4   4       94.82       88.73      2.78 o
   0   4   4      467.97      471.53      9.48 o
   1   4   4       69.41       53.69      2.72 o
   2   4   4      150.67      151.69      5.03 o
   3   4   4      257.37      258.23      7.21 o
   4   4   4      221.63      248.66      7.10 o
   5   4   4      322.06      334.80      8.35 o
   6   4   4      136.03      135.87      3.27 o
   7   4   4       84.80       91.32      2.59 o
   8   4   4       56.83       52.63      2.11 o
   9   4   4       42.72       45.27      1.65 o
  10   4   4      113.95      109.91      3.33 o
 -10   5   4      208.61      213.40      5.23 o
  -9   5   4      104.38       97.78      3.28 o
  -8   5   4       45.04       41.59      2.28 o
  -7   5   4      224.15      216.87      4.89 o
  -6   5   4      123.16      115.41      4.27 o
  -5   5   4      141.08      142.43      2.97 o
  -4   5   4      408.65      404.96      5.99 o
  -3   5   4      385.24      343.59      6.83 o
  -2   5   4      298.99      279.87      5.98 o
  -1   5   4      747.60      754.51     14.90 o
   0   5   4      338.45      344.26      6.63 o
   1   5   4       15.71       13.72      2.30 o
   2   5   4       31.70       31.76      1.91 o
   3   5   4       68.55       71.41      2.21 o
   4   5   4      356.29      349.97      6.28 o
   5   5   4      212.57      194.53      4.94 o
   6   5   4      138.68      139.42      6.31 o
   7   5   4      175.11      179.81      4.85 o
   8   5   4      108.74      121.51      4.16 o
   9   5   4      114.39      111.28      2.86 o
  -9   6   4       40.43       39.11      5.32 o
  -8   6   4       60.15       61.16      2.39 o
  -7   6   4        6.17        4.64      1.24 o
  -6   6   4      129.78      125.29      3.18 o
  -5   6   4      150.82      163.55      6.54 o
  -4   6   4        1.69        0.93      1.47 o
  -3   6   4      253.41      251.30      5.23 o
  -2   6   4       41.79       48.23      2.05 o
  -1   6   4       54.45       56.04      2.21 o
   0   6   4      116.72      103.72      2.91 o
   1   6   4      158.39      145.27      4.64 o
   2   6   4       97.39       94.95      3.67 o
   3   6   4      124.55      108.62      3.90 o
   4   6   4      273.53      265.16     10.14 o
   5   6   4       27.25       21.22      1.90 o
   6   6   4      178.81      180.09      5.02 o
   7   6   4       67.55       78.46      2.51 o
   8   6   4       21.39       22.25      2.04 o
  -7   7   4       87.38      105.01      5.00 o
  -6   7   4       57.93       57.16      3.23 o
  -5   7   4      102.19       92.60      3.54 o
  -4   7   4       13.18       13.15      1.89 o
  -3   7   4       80.54       76.04      4.87 o
  -2   7   4       93.76       86.58      3.61 o
  -1   7   4      432.99      407.84      9.62 o
   0   7   4       23.97       27.95      2.12 o
   1   7   4      171.87      153.93      4.26 o
   2   7   4        7.61        9.31      2.30 o
   3   7   4      181.35      174.78     17.12 o
   4   7   4      118.98      126.55      8.08 o
   5   7   4       86.15       82.31      6.54 o
   6   7   4       26.54       23.46      3.85 o
  -5   8   4       22.44       21.54      3.08 o
  -4   8   4       15.65       19.01      2.77 o
  -3   8   4       65.17       65.15      2.87 o
  -2   8   4      172.28      150.73      4.59 o
  -1   8   4      191.68      181.62      5.17 o
   0   8   4      254.30      234.99      6.22 o
   1   8   4       26.53       28.36      5.77 o
   2   8   4       28.76       28.08      4.23 o
   3   8   4       62.21       61.92      5.38 o
   4   8   4      101.84       95.40      6.15 o
   5   8   4       81.72       66.54      4.62 o
  -3  -8   5       80.07       83.85      3.46 o
  -2  -8   5      114.96      137.71      4.62 o
  -1  -8   5       55.17       43.46      2.69 o
   0  -8   5        6.34        7.69      1.54 o
   1  -8   5       53.09       52.67      1.92 o
   2  -8   5      239.03      270.46      7.12 o
   3  -8   5       52.69       56.35      1.75 o
   4  -8   5       43.54       53.83      1.75 o
  -8  -7   5       53.15       46.92      2.31 o
  -7  -7   5       42.34       39.77      2.06 o
  -6  -7   5       93.17       94.06      5.06 o
  -5  -7   5        1.88        0.85      0.71 o
  -4  -7   5      117.59      108.52     12.69 o
  -3  -7   5       15.56       18.54      3.96 o
  -2  -7   5      160.78      170.50      5.35 o
  -1  -7   5       14.25       11.92      1.92 o
   0  -7   5       90.14       99.23      4.23 o
   1  -7   5      310.75      313.30     24.05 o
   2  -7   5       97.89       94.51      3.78 o
   3  -7   5       20.14       21.58      1.62 o
   4  -7   5       57.20       53.33      1.75 o
   5  -7   5       32.48       33.02      1.44 o
   6  -7   5       98.95       97.25      7.31 o
  -9  -6   5      368.07      358.33     13.86 o
  -8  -6   5      455.08      499.21     11.80 o
  -7  -6   5       67.00       60.92      2.17 o
  -6  -6   5       10.20        9.19      1.28 o
  -5  -6   5      130.58      132.80      3.10 o
  -4  -6   5       85.58       84.73      2.83 o
  -3  -6   5      134.86      137.75      3.63 o
  -2  -6   5       30.61       39.56      2.25 o
  -1  -6   5      154.31      160.29     17.31 o
   0  -6   5      110.44      113.86      4.23 o
   1  -6   5      194.11      216.96      6.54 o
   2  -6   5      324.37      314.75      7.61 o
   3  -6   5      281.98      282.32      4.93 o
   4  -6   5        3.79        5.70      0.94 o
   5  -6   5      162.41      167.61      3.47 o
   6  -6   5      115.86      121.55      3.35 o
   7  -6   5      268.89      248.84      8.49 o
   8  -6   5       47.23       40.00      3.85 o
 -10  -5   5       51.09       56.92      4.23 o
  -9  -5   5       44.70       45.01      2.33 o
  -8  -5   5       65.41       58.38      2.21 o
  -7  -5   5       87.16       90.38      2.75 o
  -6  -5   5        0.06       -0.12      0.93 o
  -5  -5   5        4.69        5.73      1.95 o
  -4  -5   5      149.21      150.98      5.07 o
  -3  -5   5       12.82       17.73      1.96 o
  -2  -5   5      138.02      135.50      4.18 o
  -1  -5   5      209.96      195.86      7.69 o
   0  -5   5      153.92      141.99      4.28 o
   1  -5   5      101.99      103.33      3.13 o
   2  -5   5       95.30       85.48      7.37 o
   3  -5   5       25.08       26.69      3.23 o
   4  -5   5       40.34       40.37      1.55 o
   5  -5   5      184.70      188.27      3.54 o
   6  -5   5      473.41      483.72      9.63 o
   7  -5   5      202.21      194.05      5.72 o
   8  -5   5       38.33       40.00      4.23 o
   9  -5   5       17.63       20.38      2.69 o
 -11  -4   5       72.33       65.77      4.23 o
 -10  -4   5       63.59       60.43      5.38 o
  -9  -4   5       80.78       79.04      4.12 o
  -8  -4   5       60.71       55.39      2.02 o
  -7  -4   5      275.97      280.41      7.42 o
  -6  -4   5       13.55       10.35      1.56 o
  -5  -4   5        2.84        1.42      1.02 o
  -4  -4   5      102.37       95.50      2.96 o
  -3  -4   5      901.62      853.70     15.55 o
  -2  -4   5      314.59      320.34      6.75 o
  -1  -4   5      414.97      405.73      9.58 o
   0  -4   5      586.81      567.32     11.31 o
   1  -4   5      119.87      101.42      2.52 o
   2  -4   5      273.92      272.63      5.66 o
   3  -4   5       69.42       58.42      2.27 o
   4  -4   5      159.12      172.10      3.38 o
   5  -4   5      504.67      486.63     11.93 o
   6  -4   5       31.43       29.02      2.18 o
   7  -4   5      781.38      758.21     19.12 o
   8  -4   5      147.37      136.40      7.50 o
   9  -4   5      114.78      108.89      3.83 o
  10  -4   5       76.49       73.85      4.23 o
 -12  -3   5        5.80        6.92      1.54 o
 -11  -3   5      153.66      149.60      5.58 o
 -10  -3   5      130.43      129.92      9.62 o
  -9  -3   5       66.60       67.31      4.05 o
  -8  -3   5      298.38      300.93      5.00 o
  -7  -3   5      133.11      128.76      3.21 o
  -6  -3   5      103.14      122.44      2.95 o
  -5  -3   5       93.19      101.77      3.22 o
  -4  -3   5      351.25      346.05      7.33 o
  -3  -3   5      792.81      820.51     15.37 o
  -2  -3   5       30.02       30.88      1.83 o
  -1  -3   5       94.21       95.69      2.63 o
   0  -3   5      119.26      116.58      2.92 o
   1  -3   5     1397.17     1345.96     19.28 o
   2  -3   5       14.97       12.63      2.54 o
   3  -3   5      103.99       99.10      2.23 o
   4  -3   5      592.80      629.87     10.17 o
   5  -3   5      173.20      192.76      3.24 o
   6  -3   5      245.63      240.71      4.18 o
   7  -3   5      217.51      227.16      5.83 o
   8  -3   5       30.95       32.07      2.31 o
   9  -3   5       93.66       88.32      4.43 o
  10  -3   5      102.63       99.08      4.13 o
 -12  -2   5       99.40       99.24      5.77 o
 -11  -2   5       24.77       25.03      1.61 o
 -10  -2   5      118.46      112.43      3.55 o
  -9  -2   5       98.63      104.46      5.83 o
  -8  -2   5      263.92      236.93      9.42 o
  -7  -2   5       18.40       19.14      1.91 o
  -6  -2   5       59.07       68.72      4.94 o
  -5  -2   5      395.45      416.37      8.10 o
  -4  -2   5      208.63      214.74      7.35 o
  -3  -2   5     1758.18     1793.35     53.45 o
  -2  -2   5      349.98      347.49      7.93 o
  -1  -2   5      553.35      583.47      9.07 o
   0  -2   5      222.52      222.75      3.60 o
   1  -2   5      436.14      436.08      5.26 o
   2  -2   5      205.98      212.11      5.51 o
   3  -2   5      134.27      157.63      2.65 o
   4  -2   5      965.83     1057.11     13.91 o
   5  -2   5      129.64      131.72      2.77 o
   6  -2   5      225.38      247.90      5.07 o
   7  -2   5      596.73      604.79     11.66 o
   8  -2   5      707.08      686.49     13.85 o
   9  -2   5       62.98       68.76      2.81 o
  10  -2   5      150.88      154.54      3.87 o
  11  -2   5       68.04       65.77      4.23 o
 -13  -1   5       15.38       14.61      2.31 o
 -12  -1   5      111.94      114.74      6.01 o
 -11  -1   5       64.97       68.35      1.99 o
 -10  -1   5      194.14      196.17      6.02 o
  -9  -1   5      109.93      103.41      2.99 o
  -8  -1   5      108.12       98.93      5.25 o
  -7  -1   5      260.48      253.97     10.89 o
  -6  -1   5       13.36       14.15      1.98 o
  -5  -1   5      332.18      348.33     12.32 o
  -4  -1   5      493.91      523.17      9.87 o
  -3  -1   5      442.03      500.75     18.78 o
  -2  -1   5       35.90       37.53      1.42 o
  -1  -1   5     2442.85     2370.85     38.39 o
   0  -1   5      199.58      193.40      2.88 o
   1  -1   5     4794.74     4812.31     76.73 o
   2  -1   5       20.22       18.03      1.19 o
   3  -1   5     2345.70     2538.96     33.67 o
   4  -1   5      789.03      820.98     13.32 o
   5  -1   5       66.58       80.53      2.80 o
   6  -1   5      416.60      414.93     18.32 o
   7  -1   5      153.67      145.00      3.65 o
   8  -1   5       74.63       61.41      2.01 o
   9  -1   5       26.83       32.18      1.56 o
  10  -1   5      212.60      219.60      3.89 o
  11  -1   5       13.10       13.78      1.75 o
 -13   0   5        0.52        1.15      1.54 o
 -12   0   5      146.34      161.92      4.28 o
 -11   0   5       10.70        9.86      1.19 o
 -10   0   5      166.01      172.88      2.88 o
  -9   0   5       35.14       36.87      1.32 o
  -8   0   5       20.74       22.99      1.78 o
  -7   0   5        7.59       13.64      5.00 o
  -6   0   5       24.65       42.69      3.69 o
  -5   0   5        8.29        9.92      1.70 o
  -4   0   5      507.39      502.08     18.02 o
  -3   0   5      543.16      487.74     10.73 o
  -2   0   5      123.34      114.44      2.75 o
  -1   0   5     3288.95     3271.55     42.34 o
   0   0   5       20.83       21.00      0.71 o
   1   0   5     3878.03     3679.33     60.59 o
   2   0   5      234.54      208.12      4.44 o
   3   0   5     2884.48     3043.39     54.33 o
   4   0   5      568.35      575.92     17.34 o
   5   0   5      437.21      482.66     11.22 o
   6   0   5        5.43        9.13      1.13 o
   7   0   5      198.39      196.33      4.13 o
   8   0   5      138.23      128.06      2.73 o
   9   0   5      203.33      214.70      3.84 o
  10   0   5       65.22       59.69      1.99 o
  11   0   5       12.79       14.01      1.40 o
  12   0   5        7.88       11.92      2.31 o
 -13   1   5       15.57       14.23      1.92 o
 -12   1   5      110.27      106.98      2.53 o
 -11   1   5       63.26       67.56      2.22 o
 -10   1   5      192.63      205.91      3.55 o
  -9   1   5      111.63      103.92      3.15 o
  -8   1   5      107.95      101.67      2.15 o
  -7   1   5      262.99      244.59     11.37 o
  -6   1   5       13.50       14.40      1.46 o
  -5   1   5      326.94      348.43     10.02 o
  -4   1   5      496.98      524.91     13.41 o
  -3   1   5      446.21      494.23     10.27 o
  -2   1   5       36.29       36.91      1.55 o
  -1   1   5     2453.03     2339.79     34.87 o
   0   1   5      201.11      191.03      3.84 o
   1   1   5     4784.37     4634.36     55.50 o
   2   1   5       20.01       18.64      0.93 o
   3   1   5     2344.42     2537.88     53.43 o
   4   1   5      795.35      822.99     20.25 o
   5   1   5       66.39       94.00      2.70 o
   6   1   5      414.28      401.58      7.51 o
   7   1   5      155.76      147.23      2.60 o
   8   1   5       75.40       65.52      1.57 o
   9   1   5       26.21       32.56      1.61 o
  10   1   5      209.83      214.25      4.03 o
  11   1   5       13.42       10.47      1.24 o
 -12   2   5      100.92      111.46      3.74 o
 -11   2   5       24.73       26.03      1.50 o
 -10   2   5      120.51      119.69      3.55 o
  -9   2   5       99.51       94.73      3.52 o
  -8   2   5      267.67      247.92      4.41 o
  -7   2   5       18.24       22.50      1.98 o
  -6   2   5       60.62       66.63      2.79 o
  -5   2   5      393.74      420.80      8.95 o
  -4   2   5      205.24      200.74      6.16 o
  -3   2   5     1756.63     1837.56     32.76 o
  -2   2   5      354.01      360.37      5.20 o
  -1   2   5      550.97      571.64      7.08 o
   0   2   5      226.00      224.42      3.17 o
   1   2   5      431.16      428.21      6.70 o
   2   2   5      205.24      210.43      3.85 o
   3   2   5      130.89      148.95      3.59 o
   4   2   5      968.41     1031.71     15.60 o
   5   2   5      126.94      133.98      3.34 o
   6   2   5      222.90      233.78      3.92 o
   7   2   5      599.00      615.39      8.02 o
   8   2   5      705.19      705.46      8.22 o
   9   2   5       62.16       67.97      2.74 o
  10   2   5      150.29      155.23      4.43 o
  11   2   5       66.68       73.23      2.58 o
 -12   3   5        5.51        5.49      0.99 o
 -11   3   5      150.31      147.01      4.78 o
 -10   3   5      131.45      132.53      3.07 o
  -9   3   5       67.01       71.59      3.85 o
  -8   3   5      298.36      300.97      4.50 o
  -7   3   5      132.12      130.31      2.47 o
  -6   3   5      103.32      123.13      3.24 o
  -5   3   5       91.84      109.58      3.89 o
  -4   3   5      347.26      363.35      6.92 o
  -3   3   5      798.88      847.19     13.81 o
  -2   3   5       30.16       30.88      1.27 o
  -1   3   5       94.40       96.34      2.18 o
   0   3   5      119.23      117.79      2.91 o
   1   3   5     1386.76     1295.15     30.26 o
   2   3   5       15.74       13.78      1.48 o
   3   3   5      104.08       92.05      6.37 o
   4   3   5      595.73      644.20     14.55 o
   5   3   5      171.23      189.65      6.97 o
   6   3   5      245.05      239.91      5.24 o
   7   3   5      216.24      225.05      4.34 o
   8   3   5       31.49       36.21      1.63 o
   9   3   5       93.21      100.87      2.64 o
  10   3   5      101.72      104.38      3.32 o
  11   3   5        2.50        4.25      0.83 o
 -11   4   5       71.05       75.59      2.94 o
 -10   4   5       63.25       61.58      2.92 o
  -9   4   5       80.99       81.61      3.15 o
  -8   4   5       60.55       57.59      1.96 o
  -7   4   5      277.02      281.71      5.21 o
  -6   4   5       13.36       12.89      1.33 o
  -5   4   5        2.76        3.18      1.22 o
  -4   4   5       97.87       88.34      2.99 o
  -3   4   5      895.63      871.97     14.62 o
  -2   4   5      317.03      319.72      5.69 o
  -1   4   5      412.30      414.70      7.95 o
   0   4   5      588.69      588.00     14.02 o
   1   4   5      119.92       97.71      5.39 o
   2   4   5      272.24      255.27      7.33 o
   3   4   5       69.73       65.91      3.23 o
   4   4   5      161.49      178.82      8.06 o
   5   4   5      503.42      476.42      7.12 o
   6   4   5       32.46       35.77      1.97 o
   7   4   5      781.17      799.17     11.20 o
   8   4   5      145.32      148.01      3.27 o
   9   4   5      113.85      120.98      6.28 o
  10   4   5       75.42       82.10      4.84 o
 -10   5   5       50.92       56.92      4.08 o
  -9   5   5       43.73       44.63      1.91 o
  -8   5   5       63.50       62.40      2.55 o
  -7   5   5       87.57       86.53      3.28 o
  -6   5   5        0.03       -0.20      0.94 o
  -5   5   5        4.95        5.90      1.05 o
  -4   5   5      147.46      143.42      3.33 o
  -3   5   5       13.66       20.60      1.53 o
  -2   5   5      137.23      134.57      5.03 o
  -1   5   5      210.72      205.02      5.38 o
   0   5   5      154.50      140.49      8.59 o
   1   5   5      100.25       96.55      3.38 o
   2   5   5       95.32       83.78      5.61 o
   3   5   5       25.12       24.89      1.52 o
   4   5   5       41.17       40.33      2.06 o
   5   5   5      182.21      168.32      4.53 o
   6   5   5      475.58      479.71     10.87 o
   7   5   5      200.83      217.63      5.36 o
   8   5   5       38.88       38.06      1.96 o
   9   5   5       18.08       21.91      1.83 o
  -9   6   5      367.39      380.34     14.82 o
  -8   6   5      452.42      514.50     22.92 o
  -7   6   5       67.19       55.56      2.18 o
  -6   6   5       10.65       10.11      1.24 o
  -5   6   5      129.17      136.90      4.59 o
  -4   6   5       85.61       83.27      4.31 o
  -3   6   5      131.96      127.52      3.47 o
  -2   6   5       30.45       34.27      2.10 o
  -1   6   5      152.52      147.21      4.66 o
   0   6   5      111.43      100.34      3.18 o
   1   6   5      194.71      194.66      3.77 o
   2   6   5      329.13      315.75      6.08 o
   3   6   5      285.90      284.47      9.37 o
   4   6   5        3.69        6.57      1.43 o
   5   6   5      162.65      159.60      7.33 o
   6   6   5      114.45      118.44      3.84 o
   7   6   5      266.33      274.05      9.94 o
   8   6   5       47.29       46.15      3.08 o
  -7   7   5       41.02       31.15      2.69 o
  -6   7   5       94.37       84.47      6.13 o
  -5   7   5        1.69        2.04      1.13 o
  -4   7   5      115.12      111.03      3.99 o
  -3   7   5       14.92       15.42      2.00 o
  -2   7   5      157.38      149.35      4.81 o
  -1   7   5       13.81       15.65      2.48 o
   0   7   5       88.17       85.33      3.16 o
   1   7   5      309.96      287.66      6.43 o
   2   7   5       97.92       87.00      4.75 o
   3   7   5       20.49       20.77      4.23 o
   4   7   5       56.59       42.69      5.00 o
   5   7   5       33.54       33.84      4.62 o
   6   7   5      100.47       94.62      6.15 o
  -5   8   5       56.92       51.15      4.23 o
  -4   8   5        8.80       13.75      1.62 o
  -3   8   5       79.77       74.79      3.09 o
  -2   8   5      112.06      105.86      3.70 o
  -1   8   5       55.38       47.38      2.58 o
   0   8   5        6.35        6.12      1.62 o
   1   8   5       53.37       50.81      3.54 o
   2   8   5      241.48      247.79     11.16 o
   3   8   5       52.03       58.08      5.00 o
   4   8   5       44.02       44.61      4.23 o
  -2  -8   6       79.32       82.70      3.46 o
  -1  -8   6      110.34       97.70      3.85 o
   0  -8   6       13.62       23.46      1.92 o
   1  -8   6       67.49       70.74      2.13 o
   2  -8   6      100.73      115.64      6.35 o
   3  -8   6       59.22       59.09      3.08 o
   4  -8   6       11.96       15.00      1.54 o
  -8  -7   6       48.47       54.23      2.31 o
  -7  -7   6      104.43       98.88      3.10 o
  -6  -7   6       42.84       37.98      2.02 o
  -5  -7   6       41.02       37.74      2.97 o
  -4  -7   6      235.16      201.65     20.20 o
  -3  -7   6       15.02       16.41      1.58 o
  -2  -7   6      122.05      142.38     15.19 o
  -1  -7   6       60.58       64.61      3.46 o
   0  -7   6       30.03       34.61      2.69 o
   1  -7   6       63.99       63.93      3.27 o
   2  -7   6      207.41      218.78      6.16 o
   3  -7   6      136.77      136.27      3.58 o
   4  -7   6       42.31       55.86      3.95 o
   5  -7   6      266.97      270.69      7.03 o
   6  -7   6      154.71      139.26      7.31 o
  -9  -6   6       87.44       77.46      2.56 o
  -8  -6   6      124.72      141.30      4.87 o
  -7  -6   6       55.06       61.19      2.18 o
  -6  -6   6       12.27       12.07      1.28 o
  -5  -6   6       12.01       17.98      2.88 o
  -4  -6   6       93.45       95.60      4.36 o
  -3  -6   6      231.55      235.24      4.97 o
  -2  -6   6       71.48       68.64      3.94 o
  -1  -6   6      972.32      967.55     45.27 o
   0  -6   6       88.83       94.87      5.96 o
   1  -6   6      342.35      346.33      8.16 o
   2  -6   6       11.09       13.78      1.28 o
   3  -6   6      263.97      258.86      4.46 o
   4  -6   6      306.92      306.42      9.48 o
   5  -6   6       44.13       47.80      2.18 o
   6  -6   6       62.90       66.23      2.28 o
   7  -6   6        6.66        5.99      2.50 o
   8  -6   6      212.53      220.85      9.23 o
 -10  -5   6      225.50      223.16      9.62 o
  -9  -5   6       37.36       40.38      2.27 o
  -8  -5   6      235.83      234.37      7.79 o
  -7  -5   6      344.69      318.00      5.89 o
  -6  -5   6       96.55      107.55      2.86 o
  -5  -5   6       60.41       63.72      3.57 o
  -4  -5   6      376.47      386.63      9.23 o
  -3  -5   6      309.70      328.35      9.15 o
  -2  -5   6      108.69      117.54      3.70 o
  -1  -5   6       46.45       48.40      2.83 o
   0  -5   6       73.61       73.51      4.54 o
   1  -5   6       77.37       92.11      3.83 o
   2  -5   6      287.04      287.99      9.51 o
   3  -5   6      121.08      119.45      4.39 o
   4  -5   6      333.43      319.04      5.02 o
   5  -5   6      381.50      396.28      6.62 o
   6  -5   6      152.31      148.32      3.41 o
   7  -5   6      108.88      100.30      5.45 o
   8  -5   6       43.62       43.84      4.23 o
   9  -5   6       51.31       51.15      3.85 o
 -11  -4   6       14.51       15.00      2.31 o
 -10  -4   6      262.65      256.91      8.11 o
  -9  -4   6       10.52        9.28      1.39 o
  -8  -4   6       21.33       26.29      1.54 o
  -7  -4   6      285.30      281.14      5.01 o
  -6  -4   6        8.10        4.91      1.47 o
  -5  -4   6        3.70        3.11      1.19 o
  -4  -4   6       77.03       77.73      2.79 o
  -3  -4   6      178.73      171.36      4.48 o
  -2  -4   6      806.36      783.67     19.44 o
  -1  -4   6      614.71      591.95     11.51 o
   0  -4   6      833.65      738.99     11.34 o
   1  -4   6      710.11      739.48     14.51 o
   2  -4   6       11.46       12.75      1.67 o
   3  -4   6      350.82      356.56     12.57 o
   4  -4   6      278.42      280.23      5.92 o
   5  -4   6      347.03      355.74      5.94 o
   6  -4   6      162.50      150.59      4.48 o
   7  -4   6      102.12      109.21      4.90 o
   8  -4   6      287.33      284.04      7.32 o
   9  -4   6       18.52       23.84      3.08 o
  10  -4   6       26.68       30.00      2.69 o
 -12  -3   6       20.21       17.69      1.54 o
 -11  -3   6       72.05       70.90      3.49 o
 -10  -3   6      269.05      260.80      8.59 o
  -9  -3   6      644.00      629.71     11.49 o
  -8  -3   6      192.91      191.40      3.67 o
  -7  -3   6       15.31       15.63      1.37 o
  -6  -3   6      148.59      163.55      3.75 o
  -5  -3   6      154.34      163.28      3.81 o
  -4  -3   6       78.89       81.29      3.55 o
  -3  -3   6     1429.50     1465.55     23.78 o
  -2  -3   6      415.03      398.71      8.21 o
  -1  -3   6      105.07      109.92      3.59 o
   0  -3   6      281.02      276.36      4.85 o
   1  -3   6       17.31       17.10      1.98 o
   2  -3   6      777.02      785.31     14.54 o
   3  -3   6      712.43      701.64      9.23 o
   4  -3   6      402.02      392.35      6.23 o
   5  -3   6      141.36      136.61      2.51 o
   6  -3   6      472.56      444.29      6.96 o
   7  -3   6      745.44      754.56     12.64 o
   8  -3   6      180.78      176.68      4.91 o
   9  -3   6        6.85        6.83      1.47 o
  10  -3   6        6.80        5.47      1.73 o
 -12  -2   6       60.50       58.85      4.23 o
 -11  -2   6      138.50      141.05      4.78 o
 -10  -2   6      157.81      156.15      3.81 o
  -9  -2   6      427.92      413.46      8.18 o
  -8  -2   6      655.84      659.93     11.42 o
  -7  -2   6       99.69       98.79      3.89 o
  -6  -2   6      261.25      239.55      5.80 o
  -5  -2   6      253.94      282.55      5.82 o
  -4  -2   6      236.46      239.07      6.93 o
  -3  -2   6      304.44      312.93     19.51 o
  -2  -2   6     1021.29      974.01     26.50 o
  -1  -2   6      595.36      623.97     10.31 o
   0  -2   6      423.32      403.36      6.79 o
   1  -2   6      108.24      106.45      2.23 o
   2  -2   6      513.65      510.69      6.77 o
   3  -2   6      139.65      127.81      3.10 o
   4  -2   6      462.52      486.34      6.10 o
   5  -2   6      106.82       85.86      2.07 o
   6  -2   6      155.86      160.82      4.73 o
   7  -2   6      739.04      718.75     12.24 o
   8  -2   6      322.38      313.37      6.12 o
   9  -2   6      215.59      210.83      4.53 o
  10  -2   6       13.48       10.30      1.39 o
  11  -2   6       52.04       51.54      3.85 o
 -13  -1   6       16.60       18.08      2.31 o
 -12  -1   6       20.97       21.28      1.92 o
 -11  -1   6      114.08      116.00      2.59 o
 -10  -1   6      442.41      437.72      6.80 o
  -9  -1   6      641.87      633.31      9.93 o
  -8  -1   6      345.74      333.47      5.29 o
  -7  -1   6      145.93      131.65      6.82 o
  -6  -1   6      111.01      106.03      4.23 o
  -5  -1   6      144.31      163.34      4.87 o
  -4  -1   6      242.09      279.21      5.44 o
  -3  -1   6       63.56       61.45      2.45 o
  -2  -1   6     1485.18     1555.84     22.39 o
  -1  -1   6      202.80      185.29      3.09 o
   0  -1   6     5437.93     5523.55     67.11 o
   1  -1   6      737.87      719.12     15.88 o
   2  -1   6     3193.68     3429.57     52.21 o
   3  -1   6      281.83      303.23      4.50 o
   4  -1   6     1603.24     1704.74     24.21 o
   5  -1   6       52.77       56.90      2.12 o
   6  -1   6      464.44      449.60     12.14 o
   7  -1   6      313.82      316.47      5.53 o
   8  -1   6      269.01      286.39      4.50 o
   9  -1   6       26.42       26.85      1.61 o
  10  -1   6       60.56       59.76      2.63 o
  11  -1   6       36.68       56.02      2.95 o
 -13   0   6       11.13        7.31      1.92 o
 -12   0   6       20.40       22.84      1.48 o
 -11   0   6       11.96        7.42      1.12 o
 -10   0   6       10.85        9.82      1.18 o
  -9   0   6     1247.94     1203.26     14.42 o
  -8   0   6      209.35      225.81      7.50 o
  -7   0   6       68.00       56.77      4.62 o
  -6   0   6        3.64        7.26      1.64 o
  -5   0   6       95.03      101.38      4.25 o
  -4   0   6     1060.99     1049.58     19.19 o
  -3   0   6      145.15      144.49      3.11 o
  -2   0   6      534.66      547.43      8.27 o
  -1   0   6      110.33      105.28      3.79 o
   0   0   6     1384.84     1301.93     19.78 o
   1   0   6      975.13      945.32     14.72 o
   2   0   6      999.37      933.48     14.78 o
   3   0   6      225.09      211.97      5.07 o
   4   0   6      304.02      319.07      5.85 o
   5   0   6        0.28        1.60      0.82 o
   6   0   6      229.38      248.85      4.41 o
   7   0   6      974.56      906.98      9.19 o
   8   0   6      238.59      224.20      3.15 o
   9   0   6      192.25      198.58      4.66 o
  10   0   6       64.24       54.54      1.81 o
  11   0   6       84.76       94.80      3.60 o
 -13   1   6       17.03       16.15      2.31 o
 -12   1   6       20.65       19.55      1.24 o
 -11   1   6      116.93      121.47      2.61 o
 -10   1   6      441.82      432.55      5.99 o
  -9   1   6      642.74      642.66      8.66 o
  -8   1   6      351.21      343.33      4.71 o
  -7   1   6      144.26      134.85      8.89 o
  -6   1   6      109.80       97.93      3.83 o
  -5   1   6      141.93      156.27      5.33 o
  -4   1   6      239.65      278.42      8.26 o
  -3   1   6       63.68       64.34      2.79 o
  -2   1   6     1489.08     1570.09     26.08 o
  -1   1   6      202.93      181.30      5.00 o
   0   1   6     5434.37     5346.48     66.77 o
   1   1   6      738.14      709.39      9.98 o
   2   1   6     3189.74     3324.11     55.44 o
   3   1   6      280.38      299.67      5.33 o
   4   1   6     1604.59     1665.69     35.23 o
   5   1   6       52.24       52.38      1.85 o
   6   1   6      462.90      455.09      5.75 o
   7   1   6      313.94      311.90      4.58 o
   8   1   6      266.04      283.75      4.19 o
   9   1   6       25.62       23.75      1.43 o
  10   1   6       61.07       65.90      3.26 o
  11   1   6       36.64       59.29      2.73 o
 -12   2   6       59.74       64.21      2.21 o
 -11   2   6      137.14      142.08      3.51 o
 -10   2   6      157.84      155.24      3.45 o
  -9   2   6      426.73      404.75      7.30 o
  -8   2   6      660.21      667.46      9.74 o
  -7   2   6       99.71       94.44      2.47 o
  -6   2   6      261.88      260.46      6.35 o
  -5   2   6      247.39      270.65      6.50 o
  -4   2   6      242.47      238.67      5.12 o
  -3   2   6      302.11      319.68     17.02 o
  -2   2   6     1020.27     1016.16     16.83 o
  -1   2   6      593.55      606.98      9.67 o
   0   2   6      424.97      407.60      5.70 o
   1   2   6      107.63      102.94      2.49 o
   2   2   6      512.60      495.76      8.13 o
   3   2   6      140.64      126.49      3.66 o
   4   2   6      459.81      467.12      9.11 o
   5   2   6      105.13       85.76      2.46 o
   6   2   6      154.34      164.10      4.07 o
   7   2   6      743.29      733.13      8.53 o
   8   2   6      324.34      315.65      4.44 o
   9   2   6      214.92      220.10      5.99 o
  10   2   6       13.45       12.08      1.55 o
  11   2   6       52.94       63.06      2.29 o
 -12   3   6       20.21       18.41      2.50 o
 -11   3   6       72.15       68.82      2.87 o
 -10   3   6      270.04      250.15      4.46 o
  -9   3   6      640.52      635.73     10.79 o
  -8   3   6      193.45      185.68      3.39 o
  -7   3   6       16.00       14.85      1.51 o
  -6   3   6      151.76      167.00      5.96 o
  -5   3   6      152.76      166.10      7.32 o
  -4   3   6       78.06       85.20      3.29 o
  -3   3   6     1432.06     1515.65     21.42 o
  -2   3   6      413.11      403.88      6.01 o
  -1   3   6      102.83      111.51      3.42 o
   0   3   6      280.21      289.04     11.62 o
   1   3   6       17.49       23.60      1.75 o
   2   3   6      771.00      767.76     19.05 o
   3   3   6      712.71      668.87     17.01 o
   4   3   6      401.11      415.68     14.24 o
   5   3   6      141.41      132.52      3.83 o
   6   3   6      471.73      450.79      7.28 o
   7   3   6      745.94      755.58     10.71 o
   8   3   6      178.58      179.68      3.58 o
   9   3   6        6.74        4.76      1.03 o
  10   3   6        7.00        5.70      1.17 o
  11   3   6       30.16       25.38      1.92 o
 -11   4   6       14.66       15.54      1.33 o
 -10   4   6      261.24      257.96      4.76 o
  -9   4   6       10.13        5.78      1.04 o
  -8   4   6       21.33       23.60      1.61 o
  -7   4   6      285.33      282.13      4.26 o
  -6   4   6        8.02        7.64      0.88 o
  -5   4   6        3.48        2.01      1.07 o
  -4   4   6       77.72       87.75      3.47 o
  -3   4   6      179.71      173.00      4.22 o
  -2   4   6      806.60      804.76     11.19 o
  -1   4   6      613.34      608.46      9.70 o
   0   4   6      830.46      737.89     14.75 o
   1   4   6      710.74      730.15     24.46 o
   2   4   6       11.43        8.85      2.31 o
   3   4   6      355.03      362.90      9.51 o
   4   4   6      279.04      286.76     14.17 o
   5   4   6      346.74      353.84      6.13 o
   6   4   6      161.25      159.89      3.59 o
   7   4   6      101.43      108.29      2.77 o
   8   4   6      283.73      286.78      6.28 o
   9   4   6       18.21       21.54      1.23 o
  10   4   6       26.77       25.92      1.76 o
 -10   5   6      226.15      228.46      6.66 o
  -9   5   6       37.84       46.39      2.12 o
  -8   5   6      235.58      229.46      8.71 o
  -7   5   6      350.30      314.82      9.37 o
  -6   5   6       97.55      101.43      3.13 o
  -5   5   6       57.94       62.96      3.20 o
  -4   5   6      378.21      381.88      6.21 o
  -3   5   6      309.31      313.08      4.87 o
  -2   5   6      108.26      115.72      4.75 o
  -1   5   6       45.94       43.95      3.23 o
   0   5   6       73.19       68.29      6.30 o
   1   5   6       75.62       85.65      2.74 o
   2   5   6      290.01      272.40      4.42 o
   3   5   6      120.95      125.28      2.95 o
   4   5   6      331.93      316.36      6.71 o
   5   5   6      384.90      386.91      9.15 o
   6   5   6      152.60      159.68      6.94 o
   7   5   6      107.79      109.84      2.95 o
   8   5   6       43.62       45.09      2.07 o
   9   5   6       51.07       46.12      2.57 o
  -9   6   6       86.14       76.86      7.31 o
  -8   6   6      123.69      132.66      5.59 o
  -7   6   6       54.22       60.81      2.52 o
  -6   6   6       12.18       12.35      1.19 o
  -5   6   6       12.08       15.05      1.56 o
  -4   6   6       92.44       85.34      3.62 o
  -3   6   6      230.30      232.97      5.57 o
  -2   6   6       71.59       66.55      2.92 o
  -1   6   6      970.25      908.77     16.08 o
   0   6   6       90.03       96.78      3.00 o
   1   6   6      342.53      323.52      5.78 o
   2   6   6       10.91       14.27      1.66 o
   3   6   6      265.13      256.05      8.98 o
   4   6   6      305.57      278.83      7.20 o
   5   6   6       44.69       47.85      2.50 o
   6   6   6       63.16       64.71      2.64 o
   7   6   6        6.60        4.40      1.07 o
  -7   7   6      106.01       85.39      5.00 o
  -6   7   6       42.17       32.87      1.71 o
  -5   7   6       41.82       41.87      2.10 o
  -4   7   6      235.34      233.72      6.06 o
  -3   7   6       14.76       16.12      2.00 o
  -2   7   6      122.52      121.00      4.28 o
  -1   7   6       60.99       58.93      3.18 o
   0   7   6       29.26       24.17      1.97 o
   1   7   6       64.15       57.40      2.72 o
   2   7   6      208.76      205.08     12.50 o
   3   7   6      137.72      130.79      8.46 o
   4   7   6       42.82       48.84      5.38 o
   5   7   6      267.38      247.42     11.54 o
   6   7   6      154.10      137.72      7.31 o
  -5   8   6       74.52       70.39      4.62 o
  -4   8   6       89.44       82.87      3.03 o
  -3   8   6       55.55       55.62      3.05 o
  -2   8   6       79.90       74.15      3.03 o
  -1   8   6      109.55      103.63      3.70 o
   0   8   6       13.44       17.13      2.18 o
   1   8   6       67.47       69.93      3.94 o
   2   8   6      101.60      106.55      6.92 o
   3   8   6       59.10       66.92      5.38 o
   4   8   6       11.96       16.92      3.08 o
   2  -8   7      147.33      166.96      4.62 o
   3  -8   7       23.16       26.54      1.54 o
  -7  -7   7       59.89       77.00      9.42 o
  -6  -7   7       41.56       41.17      2.18 o
  -5  -7   7       20.61       20.46      2.37 o
  -4  -7   7      174.25      156.46     23.66 o
  -3  -7   7       49.11       42.13      3.78 o
  -2  -7   7       88.93       86.16      3.85 o
  -1  -7   7      112.27      124.63      5.00 o
   0  -7   7      119.84      130.10      5.77 o
   1  -7   7       73.23       82.02      2.10 o
   2  -7   7       57.40       58.52      1.91 o
   3  -7   7      209.70      206.32      4.85 o
   4  -7   7       22.68       29.73      4.75 o
   5  -7   7        3.83        3.03      1.07 o
   6  -7   7       48.87       41.15      3.85 o
  -9  -6   7      135.60      136.95      4.23 o
  -8  -6   7      292.94      268.02      6.17 o
  -7  -6   7       37.88       34.70      2.79 o
  -6  -6   7      276.50      300.26      5.85 o
  -5  -6   7       63.99       67.58      4.12 o
  -4  -6   7       60.15       57.92      4.11 o
  -3  -6   7       13.31       10.31      1.77 o
  -2  -6   7       93.34       92.71      3.07 o
  -1  -6   7       62.66       61.82      2.91 o
   0  -6   7      513.65      527.41     11.46 o
   1  -6   7      163.65      159.40      5.77 o
   2  -6   7      322.24      307.68      5.59 o
   3  -6   7      122.35      116.35      3.06 o
   4  -6   7      234.47      247.25      5.32 o
   5  -6   7       17.62       16.36      1.71 o
   6  -6   7      133.79      124.04      4.30 o
   7  -6   7      186.53      166.58      8.46 o
   8  -6   7       20.81       17.31      2.69 o
 -10  -5   7      270.64      271.67     10.77 o
  -9  -5   7        8.38        8.77      1.34 o
  -8  -5   7      106.84      110.61      4.25 o
  -7  -5   7        4.07        4.59      1.46 o
  -6  -5   7       66.34       62.55      2.28 o
  -5  -5   7      221.25      212.34      6.86 o
  -4  -5   7      213.97      209.13      7.44 o
  -3  -5   7       14.23       15.88      2.57 o
  -2  -5   7      451.07      446.87     23.04 o
  -1  -5   7      159.00      145.03      4.56 o
   0  -5   7      297.35      283.31      7.02 o
   1  -5   7       12.65       15.82      2.68 o
   2  -5   7      238.02      259.50      9.24 o
   3  -5   7      511.37      491.08      8.78 o
   4  -5   7      228.15      221.48      4.69 o
   5  -5   7      405.70      405.75      7.45 o
   6  -5   7      144.93      150.43      6.61 o
   7  -5   7      510.43      497.98     22.13 o
   8  -5   7       95.66       99.62      5.77 o
   9  -5   7        5.01        3.85      1.92 o
 -11  -4   7      200.42      187.75      7.69 o
 -10  -4   7      112.48      120.40      5.08 o
  -9  -4   7      177.57      179.16      4.16 o
  -8  -4   7      318.79      305.13      5.00 o
  -7  -4   7      147.91      143.54      3.38 o
  -6  -4   7      135.59      152.81      5.40 o
  -5  -4   7      399.02      360.70      7.27 o
  -4  -4   7       82.20       90.58      4.79 o
  -3  -4   7      218.08      230.66      5.07 o
  -2  -4   7      208.82      199.32      4.49 o
  -1  -4   7      416.48      456.25      8.03 o
   0  -4   7      820.38      816.03     16.60 o
   1  -4   7       57.94       70.34      3.15 o
   2  -4   7      258.93      273.22      6.96 o
   3  -4   7      394.49      397.65      8.62 o
   4  -4   7      118.95      133.36      3.94 o
   5  -4   7      350.13      345.04      5.85 o
   6  -4   7      264.27      255.98      6.10 o
   7  -4   7      372.71      365.68      9.59 o
   8  -4   7      618.88      615.21     16.31 o
   9  -4   7      167.87      174.65      8.08 o
  10  -4   7        8.03        5.38      1.54 o
 -12  -3   7       66.23       63.85      3.08 o
 -11  -3   7      123.21      115.89      4.62 o
 -10  -3   7      148.79      161.38      4.99 o
  -9  -3   7       73.13       74.74      2.96 o
  -8  -3   7      325.13      291.16      5.25 o
  -7  -3   7      871.52      846.99     12.69 o
  -6  -3   7       57.66       55.22      2.58 o
  -5  -3   7      211.36      208.52      5.19 o
  -4  -3   7      391.78      388.90     12.83 o
  -3  -3   7      831.12      834.32     14.20 o
  -2  -3   7       39.70       44.24      2.02 o
  -1  -3   7     1237.37     1203.85     20.01 o
   0  -3   7      701.34      668.34     12.58 o
   1  -3   7      818.06      814.94     12.55 o
   2  -3   7      576.61      608.23      8.79 o
   3  -3   7     1320.20     1264.51     16.52 o
   4  -3   7      198.55      195.38      3.30 o
   5  -3   7      407.08      373.88      4.99 o
   6  -3   7      108.67      114.52      3.97 o
   7  -3   7      131.14      138.32      4.03 o
   8  -3   7      377.94      348.05      7.54 o
   9  -3   7        7.74        9.25      1.85 o
  10  -3   7        0.93        1.75      1.92 o
 -12  -2   7        5.00        7.31      1.48 o
 -11  -2   7       32.14       33.98      2.27 o
 -10  -2   7      179.70      194.31      4.34 o
  -9  -2   7      233.62      235.97      5.64 o
  -8  -2   7      209.09      203.23      5.06 o
  -7  -2   7      844.19      801.42     15.20 o
  -6  -2   7       42.28       41.05      2.61 o
  -5  -2   7      548.84      574.29     12.29 o
  -4  -2   7      223.90      220.55      5.65 o
  -3  -2   7      170.09      188.22      8.23 o
  -2  -2   7      576.61      597.98     24.24 o
  -1  -2   7     1019.89     1045.50     15.79 o
   0  -2   7      377.92      380.31      6.32 o
   1  -2   7      968.65      975.82     12.88 o
   2  -2   7     1712.46     1773.43     22.73 o
   3  -2   7     2069.27     2096.21     25.53 o
   4  -2   7       73.91       75.73      1.97 o
   5  -2   7      321.78      327.00      4.99 o
   6  -2   7      185.45      174.85      4.62 o
   7  -2   7      288.81      272.71      8.83 o
   8  -2   7      140.17      125.40      3.28 o
   9  -2   7      182.83      172.87      4.84 o
  10  -2   7       18.30       20.69      1.50 o
  11  -2   7      109.50      113.48      5.39 o
 -12  -1   7       17.59       17.59      1.69 o
 -11  -1   7       28.95       28.16      1.37 o
 -10  -1   7      644.72      676.77      9.64 o
  -9  -1   7     1160.05     1130.08     17.28 o
  -8  -1   7      191.28      192.97      4.45 o
  -7  -1   7       23.71       23.63      2.34 o
  -6  -1   7      101.27      109.49      6.29 o
  -5  -1   7      350.98      377.23     12.98 o
  -4  -1   7      663.84      713.26     13.19 o
  -3  -1   7     3677.55     3850.23     53.43 o
  -2  -1   7      970.57     1016.17     15.83 o
  -1  -1   7     1153.99     1189.87     19.47 o
   0  -1   7      516.30      493.18      9.10 o
   1  -1   7      151.66      152.47      5.11 o
   2  -1   7      499.45      516.03      7.40 o
   3  -1   7     1873.66     1913.49     24.41 o
   4  -1   7       81.49       85.27      2.21 o
   5  -1   7       57.88       47.26      1.88 o
   6  -1   7      556.96      544.91     10.48 o
   7  -1   7      700.63      666.67      7.92 o
   8  -1   7      216.84      199.99      3.54 o
   9  -1   7       26.06       32.91      1.57 o
  10  -1   7       35.83       42.25      2.54 o
  11  -1   7       86.10       98.47      3.78 o
 -13   0   7        2.46        3.46      1.54 o
 -12   0   7       44.47       58.13      2.10 o
 -11   0   7      122.02      126.07      3.14 o
 -10   0   7      130.64      143.62      3.05 o
  -9   0   7       16.85       14.86      1.12 o
  -8   0   7      503.61      486.41     12.22 o
  -7   0   7      990.85      954.96     28.89 o
  -6   0   7        0.28        0.86      1.30 o
  -5   0   7      191.45      216.47      5.89 o
  -4   0   7      256.66      248.22      8.85 o
  -3   0   7      982.58      909.02     14.37 o
  -2   0   7        1.38        1.60      0.66 o
  -1   0   7     4004.70     3976.04     55.27 o
   0   0   7       20.36       19.16      1.07 o
   1   0   7      228.08      187.48      4.37 o
   2   0   7      107.49      115.64      2.53 o
   3   0   7     5013.91     4983.14     65.45 o
   4   0   7       15.93       16.34      1.18 o
   5   0   7        0.04        0.96      0.81 o
   6   0   7      194.26      201.83      4.06 o
   7   0   7        0.26        1.34      0.68 o
   8   0   7      235.60      212.52      3.85 o
   9   0   7      171.66      153.10      3.06 o
  10   0   7       51.83       64.91      1.89 o
  11   0   7        4.76        3.97      1.20 o
 -12   1   7       17.90       15.49      1.13 o
 -11   1   7       28.83       25.22      1.34 o
 -10   1   7      643.00      683.76      9.01 o
  -9   1   7     1154.38     1156.03     14.23 o
  -8   1   7      189.96      183.66      2.96 o
  -7   1   7       23.84       19.66      1.74 o
  -6   1   7      101.82      100.18      3.21 o
  -5   1   7      355.63      366.48      8.90 o
  -4   1   7      661.75      705.41     22.98 o
  -3   1   7     3687.04     3922.65    114.09 o
  -2   1   7      970.86     1004.85     17.43 o
  -1   1   7     1156.39     1200.78     16.74 o
   0   1   7      514.71      498.08      6.74 o
   1   1   7      154.46      150.78      6.81 o
   2   1   7      500.10      523.97     10.41 o
   3   1   7     1871.81     1832.53     29.34 o
   4   1   7       82.12       83.88      2.40 o
   5   1   7       57.12       51.17      2.12 o
   6   1   7      554.86      558.20      6.72 o
   7   1   7      706.95      684.93      7.60 o
   8   1   7      214.55      208.28      4.94 o
   9   1   7       26.16       30.94      1.83 o
  10   1   7       35.64       43.94      1.90 o
  11   1   7       86.04       93.54      5.28 o
 -12   2   7        5.09        7.61      1.67 o
 -11   2   7       31.25       32.62      1.64 o
 -10   2   7      179.67      191.69      3.94 o
  -9   2   7      234.98      240.76      4.08 o
  -8   2   7      210.30      199.10      3.65 o
  -7   2   7      843.47      814.75     11.72 o
  -6   2   7       43.38       39.07      2.36 o
  -5   2   7      551.72      577.57     10.81 o
  -4   2   7      223.62      232.16      8.66 o
  -3   2   7      170.72      188.51      7.52 o
  -2   2   7      573.22      583.33     12.96 o
  -1   2   7     1021.66     1035.16     14.64 o
   0   2   7      374.67      380.78      5.43 o
   1   2   7      965.75      931.05     15.47 o
   2   2   7     1710.87     1702.76     27.53 o
   3   2   7     2059.64     2018.31     49.29 o
   4   2   7       71.28       67.62      3.66 o
   5   2   7      322.62      341.54      6.51 o
   6   2   7      188.50      187.22      4.68 o
   7   2   7      294.95      284.08      4.13 o
   8   2   7      138.84      126.69      2.93 o
   9   2   7      182.75      176.19      7.07 o
  10   2   7       18.97       19.72      2.38 o
  11   2   7      110.18      124.34      4.37 o
 -12   3   7       67.28       64.57      2.27 o
 -11   3   7      122.93      123.24      2.65 o
 -10   3   7      148.84      153.02      3.77 o
  -9   3   7       71.87       75.23      4.28 o
  -8   3   7      326.78      293.59      5.01 o
  -7   3   7      877.76      855.17     11.41 o
  -6   3   7       57.38       59.32      2.00 o
  -5   3   7      211.50      210.02      6.63 o
  -4   3   7      389.39      410.32      8.96 o
  -3   3   7      830.50      845.65     14.25 o
  -2   3   7       39.38       44.50      1.90 o
  -1   3   7     1232.36     1259.82     22.10 o
   0   3   7      703.97      673.15     13.25 o
   1   3   7      817.68      800.13     34.47 o
   2   3   7      578.20      585.16     14.95 o
   3   3   7     1313.35     1207.56     29.00 o
   4   3   7      202.31      203.11      6.39 o
   5   3   7      411.01      376.59      8.04 o
   6   3   7      110.95      111.84      4.38 o
   7   3   7      130.23      133.50      3.81 o
   8   3   7      376.93      356.02      5.50 o
   9   3   7        7.67       10.94      1.19 o
  10   3   7        0.86        1.30      1.02 o
 -11   4   7      201.33      190.43     10.05 o
 -10   4   7      111.41      119.42      5.52 o
  -9   4   7      178.87      183.74      3.69 o
  -8   4   7      321.38      309.72      4.82 o
  -7   4   7      147.36      142.97      4.68 o
  -6   4   7      133.60      154.22      2.86 o
  -5   4   7      400.28      364.59      5.58 o
  -4   4   7       81.60       91.07      4.49 o
  -3   4   7      216.18      226.10      6.08 o
  -2   4   7      205.53      203.50      3.88 o
  -1   4   7      417.08      458.61      8.83 o
   0   4   7      820.11      818.75     16.29 o
   1   4   7       57.38       66.21      5.96 o
   2   4   7      257.59      285.50     11.16 o
   3   4   7      394.59      415.61     20.58 o
   4   4   7      120.94      131.51      3.09 o
   5   4   7      349.26      343.54      5.49 o
   6   4   7      265.95      262.13      4.97 o
   7   4   7      372.54      389.73      7.69 o
   8   4   7      619.76      615.04     12.07 o
   9   4   7      170.55      188.51      4.93 o
 -10   5   7      268.40      272.38      5.23 o
  -9   5   7        8.82       10.60      1.24 o
  -8   5   7      105.27      111.09      4.21 o
  -7   5   7        4.53        5.27      1.09 o
  -6   5   7       67.27       67.92      2.58 o
  -5   5   7      223.27      212.04      6.80 o
  -4   5   7      216.78      216.45      4.11 o
  -3   5   7       14.19       14.78      1.26 o
  -2   5   7      451.64      452.16      8.80 o
  -1   5   7      154.82      139.40      3.50 o
   0   5   7      296.45      275.42      4.88 o
   1   5   7       12.47       15.76      1.33 o
   2   5   7      238.48      249.83      4.19 o
   3   5   7      509.46      476.90      6.94 o
   4   5   7      226.30      231.15      6.24 o
   5   5   7      405.56      422.63     13.24 o
   6   5   7      145.85      157.54      4.34 o
   7   5   7      505.95      504.86      8.10 o
   8   5   7       93.94       92.74      2.93 o
   9   5   7        5.01        8.08      1.92 o
  -9   6   7      136.73      133.87      6.16 o
  -8   6   7      296.94      274.89      4.90 o
  -7   6   7       38.70       27.90      1.63 o
  -6   6   7      273.32      285.23      5.91 o
  -5   6   7       64.16       65.85      2.91 o
  -4   6   7       58.01       61.30      3.41 o
  -3   6   7       13.09       13.05      1.92 o
  -2   6   7       94.98       84.42      4.89 o
  -1   6   7       64.11       69.22      3.11 o
   0   6   7      512.06      474.81      7.78 o
   1   6   7      164.72      151.63      4.57 o
   2   6   7      319.76      285.37      6.57 o
   3   6   7      121.91      102.42      4.25 o
   4   6   7      233.78      238.53      7.69 o
   5   6   7       18.15       18.24      1.79 o
   6   6   7      132.85      132.94      4.06 o
   7   6   7      185.55      186.03      4.66 o
  -7   7   7       60.20       59.23      4.23 o
  -6   7   7       41.84       36.67      1.76 o
  -5   7   7       20.59       19.48      2.96 o
  -4   7   7      173.53      171.83      4.14 o
  -3   7   7       48.55       41.63      2.66 o
  -2   7   7       88.27       81.76      3.54 o
  -1   7   7      113.78      102.88      3.92 o
   0   7   7      118.27      115.19      3.58 o
   1   7   7       74.25       79.25      2.94 o
   2   7   7       57.31       59.55      4.05 o
   3   7   7      212.27      213.91     10.77 o
   4   7   7       23.55       20.77      3.85 o
   5   7   7        4.00        7.31      3.08 o
   6   7   7       49.14       48.85      4.23 o
  -5   8   7       28.02       31.15      3.46 o
  -4   8   7        5.45        5.79      1.24 o
  -3   8   7       74.72       60.95      2.65 o
  -2   8   7      288.04      278.10      6.73 o
  -1   8   7      154.38      140.93      4.21 o
   0   8   7      200.62      201.95      7.31 o
   1   8   7      134.35      131.77      7.50 o
   2   8   7      147.70      143.49      7.69 o
   3   8   7       23.14       25.00      3.46 o
   2  -8   8      117.56      135.41      3.85 o
   3  -8   8       11.15       12.69      1.15 o
  -7  -7   8       86.03       99.24      3.08 o
  -6  -7   8       10.26       10.37      1.04 o
  -5  -7   8       46.36       48.71      3.15 o
  -4  -7   8       42.05       31.83      3.50 o
  -3  -7   8       73.84       71.60      7.12 o
   0  -7   8        7.71        6.15      3.46 o
   1  -7   8       94.58      109.35      8.85 o
   2  -7   8        9.83       15.25      1.34 o
   3  -7   8        3.96        2.42      1.00 o
   4  -7   8       46.81       46.60      2.06 o
   5  -7   8      235.94      243.18      6.93 o
  -9  -6   8      209.86      208.39      4.98 o
  -8  -6   8       37.51       30.51      2.20 o
  -7  -6   8      133.72      150.40      5.04 o
  -6  -6   8       72.38       77.20      3.47 o
  -5  -6   8       54.33       56.33      3.68 o
  -4  -6   8       65.26       64.76      4.12 o
  -3  -6   8       20.00       30.51      3.41 o
  -2  -6   8       10.11        9.41      2.30 o
  -1  -6   8      350.13      343.02      7.49 o
   0  -6   8      141.74      149.66      5.39 o
   1  -6   8       51.29       49.66      4.42 o
   2  -6   8       95.68      100.42      4.42 o
   3  -6   8      175.40      190.51      4.40 o
   4  -6   8       31.23       31.33      1.90 o
   5  -6   8       16.49       14.81      1.56 o
   6  -6   8      164.35      158.71      6.46 o
   7  -6   8        7.93        8.08      2.31 o
 -10  -5   8       26.95       27.69      3.08 o
  -9  -5   8       75.27       89.32      3.46 o
  -8  -5   8       97.02      101.19      4.00 o
  -7  -5   8      133.89      129.10      3.26 o
  -6  -5   8      120.75      114.92      3.02 o
  -5  -5   8      154.40      162.66      5.26 o
  -4  -5   8       77.67       85.36      7.16 o
  -3  -5   8     1084.74     1061.26     23.67 o
  -2  -5   8       31.12       34.48      2.28 o
  -1  -5   8       78.19       68.43      3.32 o
   0  -5   8      112.67      116.61      5.39 o
   1  -5   8       29.04       35.00      4.62 o
   2  -5   8       35.99       31.90      4.98 o
   3  -5   8       79.78       86.23      3.81 o
   4  -5   8      263.88      251.87      4.72 o
   5  -5   8      414.79      411.39      6.78 o
   6  -5   8       10.50        9.77      1.98 o
   7  -5   8      176.09      177.35      8.85 o
   8  -5   8      127.21      116.94      6.15 o
 -11  -4   8       22.42       21.15      2.31 o
 -10  -4   8       89.55       93.02      8.65 o
  -9  -4   8      132.85      118.66      3.21 o
  -8  -4   8      460.32      455.41      6.67 o
  -7  -4   8      186.19      200.65      4.19 o
  -6  -4   8      200.89      200.73      3.55 o
  -5  -4   8        2.42        0.31      1.54 o
  -4  -4   8       11.30       13.96      1.56 o
  -3  -4   8       32.39       34.23      1.95 o
  -2  -4   8      111.67      115.02      3.08 o
  -1  -4   8      321.98      315.19      6.24 o
   0  -4   8      862.08      913.33     18.53 o
   1  -4   8       81.98       86.54      3.50 o
   2  -4   8       44.23       44.33      2.88 o
   3  -4   8      331.06      322.97     10.05 o
   4  -4   8       17.56       22.52      1.78 o
   5  -4   8      347.99      347.50      5.94 o
   6  -4   8      274.69      248.41      6.37 o
   7  -4   8      185.24      203.14      6.93 o
   8  -4   8       20.23       23.82      4.04 o
   9  -4   8       88.41       78.08      4.62 o
 -12  -3   8       80.28       82.70      3.46 o
 -11  -3   8      100.06      109.21      5.19 o
 -10  -3   8      301.69      293.30      7.55 o
  -9  -3   8      380.77      375.34      7.53 o
  -8  -3   8      340.54      340.16      5.48 o
  -7  -3   8       29.32       34.05      1.54 o
  -6  -3   8      925.01      923.67     14.38 o
  -5  -3   8      376.06      393.92     11.76 o
  -4  -3   8      394.46      377.60      7.96 o
  -3  -3   8     1315.19     1308.35     19.51 o
  -2  -3   8      303.43      296.35      5.51 o
  -1  -3   8      124.70      118.75      3.06 o
   0  -3   8        7.38        7.57      1.11 o
   1  -3   8     1371.16     1403.76     19.49 o
   2  -3   8      231.89      207.06      3.73 o
   3  -3   8       85.57       93.37      2.33 o
   4  -3   8      958.56      940.42     11.86 o
   5  -3   8       47.96       55.22      1.90 o
   6  -3   8     1228.50     1219.38     19.79 o
   7  -3   8      212.79      199.30      6.16 o
   8  -3   8       14.96       12.31      2.03 o
   9  -3   8       95.47       97.37      5.00 o
  10  -3   8        4.20        3.46      1.54 o
 -12  -2   8      115.02      110.63      4.30 o
 -11  -2   8        6.49        5.97      0.98 o
 -10  -2   8      289.06      273.45      6.82 o
  -9  -2   8      943.37      943.08     16.29 o
  -8  -2   8      273.91      283.16      7.94 o
  -7  -2   8      399.71      417.64      7.92 o
  -6  -2   8      449.37      461.78      9.02 o
  -5  -2   8      122.04      111.60      3.70 o
  -4  -2   8       65.38       82.79      3.50 o
  -3  -2   8      269.19      265.26      8.66 o
  -2  -2   8       70.02       64.59      2.25 o
  -1  -2   8       95.26       91.08      2.34 o
   0  -2   8     3521.55     3482.63     44.49 o
   1  -2   8      182.41      187.88      3.31 o
   2  -2   8      731.48      735.02     10.02 o
   3  -2   8        0.17        1.39      0.67 o
   4  -2   8        5.50        8.47      0.96 o
   5  -2   8      315.66      325.68      5.22 o
   6  -2   8      327.54      351.13      5.06 o
   7  -2   8      395.77      385.48      6.30 o
   8  -2   8       76.31       76.69      3.25 o
   9  -2   8       34.42       44.31      2.36 o
  10  -2   8       74.90       76.93      5.00 o
 -12  -1   8      131.59      148.26      3.45 o
 -11  -1   8      328.53      338.85      6.48 o
 -10  -1   8      153.13      163.15      3.46 o
  -9  -1   8      759.23      740.01     11.08 o
  -8  -1   8      349.37      317.21      5.21 o
  -7  -1   8      167.63      168.96     10.96 o
  -6  -1   8      616.47      547.19     23.49 o
  -5  -1   8      559.76      572.22     23.50 o
  -4  -1   8     4467.44     4644.79    103.30 o
  -3  -1   8        0.90        2.45      0.91 o
  -2  -1   8     4264.16     4696.54     80.69 o
  -1  -1   8       20.53       33.97      1.32 o
   0  -1   8     3600.94     3648.87     45.71 o
   1  -1   8       58.90       67.20      1.80 o
   2  -1   8     2978.74     3107.14     39.23 o
   3  -1   8       79.29       88.91      2.09 o
   4  -1   8       13.33       12.91      1.11 o
   5  -1   8      355.42      366.51      5.64 o
   6  -1   8     1370.82     1361.63     16.24 o
   7  -1   8      642.67      615.14      8.30 o
   8  -1   8       53.22       47.26      2.04 o
   9  -1   8      145.48      153.57      3.55 o
  10  -1   8       29.31       35.86      2.57 o
  11  -1   8       24.63       29.01      2.03 o
 -13   0   8       20.66       18.46      2.31 o
 -12   0   8       59.89       59.41      2.10 o
 -11   0   8       48.02       51.37      2.29 o
 -10   0   8      813.36      832.85      9.61 o
  -9   0   8      478.89      492.70      6.31 o
  -8   0   8      556.78      538.38      7.19 o
  -7   0   8      679.11      646.68     15.63 o
  -6   0   8       19.61       12.29      4.23 o
  -5   0   8      311.87      321.82     15.20 o
  -4   0   8      592.87      521.95     20.22 o
  -3   0   8      230.62      270.07      5.17 o
  -2   0   8      248.65      267.00      4.74 o
  -1   0   8       34.68       33.77      1.78 o
   0   0   8     3980.26     3934.91     58.38 o
   1   0   8      413.51      434.73     10.82 o
   2   0   8     3379.40     3406.19     60.98 o
   3   0   8       53.17       61.27      1.79 o
   4   0   8       97.29      111.08      2.60 o
   5   0   8      205.09      209.52      4.53 o
   6   0   8     1370.54     1468.55     24.07 o
   7   0   8      458.88      415.21      4.72 o
   8   0   8      181.98      176.69      3.37 o
   9   0   8      150.62      163.50      3.34 o
  10   0   8      180.25      190.85      6.45 o
  11   0   8        0.83        1.92      1.54 o
 -12   1   8      131.19      150.87      3.65 o
 -11   1   8      329.17      342.23      5.18 o
 -10   1   8      153.52      168.49      5.08 o
  -9   1   8      765.43      760.59     11.05 o
  -8   1   8      347.91      309.81      4.54 o
  -7   1   8      168.57      155.12      8.19 o
  -6   1   8      624.82      581.63     13.31 o
  -5   1   8      557.58      564.79     24.64 o
  -4   1   8     4453.74     4637.25    113.35 o
  -3   1   8        0.85        1.03      1.33 o
  -2   1   8     4254.02     4667.95     69.12 o
  -1   1   8       20.44       34.16      1.20 o
   0   1   8     3582.28     3639.97     48.25 o
   1   1   8       60.11       66.11      2.44 o
   2   1   8     2975.95     3068.42     62.03 o
   3   1   8       80.14       87.69      2.68 o
   4   1   8       11.70       10.69      1.13 o
   5   1   8      357.57      362.18      5.73 o
   6   1   8     1379.86     1380.71     11.42 o
   7   1   8      647.02      621.76      6.68 o
   8   1   8       52.72       46.38      1.87 o
   9   1   8      145.39      152.29      3.31 o
  10   1   8       29.22       35.97      2.06 o
  11   1   8       23.54       31.92      3.08 o
 -12   2   8      115.01      110.49      3.28 o
 -11   2   8        6.86        4.80      1.36 o
 -10   2   8      287.47      279.08      5.05 o
  -9   2   8      945.72      943.67     13.66 o
  -8   2   8      273.83      281.90      4.79 o
  -7   2   8      400.13      428.39     10.43 o
  -6   2   8      453.63      468.38      9.33 o
  -5   2   8      122.95      121.67      7.69 o
  -4   2   8       65.06       81.62      3.52 o
  -3   2   8      266.92      263.10      6.30 o
  -2   2   8       69.83       66.24      1.99 o
  -1   2   8       96.74       89.46      2.06 o
   0   2   8     3508.67     3428.73     42.96 o
   1   2   8      183.50      171.56      7.16 o
   2   2   8      728.59      753.31     14.66 o
   3   2   8        0.15        0.47      1.20 o
   4   2   8        4.79       12.27      4.23 o
   5   2   8      316.82      323.26      5.04 o
   6   2   8      326.11      348.81      4.99 o
   7   2   8      393.90      389.41      5.24 o
   8   2   8       75.97       83.26      2.63 o
   9   2   8       34.62       43.29      2.51 o
  10   2   8       75.58       79.10      2.81 o
 -12   3   8       81.03       84.05      2.56 o
 -11   3   8      100.20      115.73      3.58 o
 -10   3   8      299.54      293.73      4.74 o
  -9   3   8      378.43      366.11      9.11 o
  -8   3   8      340.68      324.61      5.59 o
  -7   3   8       29.29       35.64      1.34 o
  -6   3   8      936.45      939.02     17.93 o
  -5   3   8      380.15      408.93      7.46 o
  -4   3   8      396.58      391.24      8.88 o
  -3   3   8     1309.74     1321.62     21.51 o
  -2   3   8      303.62      302.52      6.02 o
  -1   3   8      125.76      121.30      2.87 o
   0   3   8        7.70        8.27      1.10 o
   1   3   8     1376.26     1393.30     26.40 o
   2   3   8      230.86      206.83      6.24 o
   3   3   8       85.25       87.70      5.77 o
   4   3   8      958.04      987.08     19.80 o
   5   3   8       48.18       50.04      2.78 o
   6   3   8     1236.62     1253.33     15.51 o
   7   3   8      208.94      202.52      4.68 o
   8   3   8       14.33       14.45      1.15 o
   9   3   8       94.32      104.27      6.43 o
  10   3   8        4.17        6.73      1.13 o
 -11   4   8       23.00       19.73      1.24 o
 -10   4   8       90.31       93.79      7.20 o
  -9   4   8      132.19      122.53      2.87 o
  -8   4   8      458.88      437.76      7.91 o
  -7   4   8      184.86      199.81      4.62 o
  -6   4   8      203.87      204.09      3.37 o
  -5   4   8        2.28        1.90      0.73 o
  -4   4   8       10.72       10.57      1.29 o
  -3   4   8       33.48       32.03      2.49 o
  -2   4   8      111.95      117.12      3.41 o
  -1   4   8      323.83      322.58      6.73 o
   0   4   8      856.39      904.73     18.15 o
   1   4   8       82.87       80.65      3.25 o
   2   4   8       44.16       46.76      2.52 o
   3   4   8      330.06      323.89     11.85 o
   4   4   8       18.00       21.07      1.49 o
   5   4   8      348.22      343.43      6.01 o
   6   4   8      276.00      256.97      5.65 o
   7   4   8      186.56      184.36      3.47 o
   8   4   8       20.38       22.21      1.70 o
   9   4   8       88.75       87.42      5.32 o
 -10   5   8       27.32       29.43      1.55 o
  -9   5   8       74.37       87.44      2.64 o
  -8   5   8       97.07      104.25      5.15 o
  -7   5   8      134.94      132.18      3.15 o
  -6   5   8      122.62      118.25      3.33 o
  -5   5   8      156.90      166.00      3.37 o
  -4   5   8       75.96       83.96      2.19 o
  -3   5   8     1075.36     1058.36     16.20 o
  -2   5   8       30.94       35.29      2.21 o
  -1   5   8       78.01       66.44      3.07 o
   0   5   8      112.41      109.96      2.53 o
   1   5   8       28.75       39.84      1.50 o
   2   5   8       35.94       28.96      1.47 o
   3   5   8       80.50       83.22      3.15 o
   4   5   8      261.49      256.30      6.78 o
   5   5   8      417.40      410.04      8.13 o
   6   5   8       10.22       13.86      1.89 o
   7   5   8      175.51      172.18      4.05 o
   8   5   8      127.81      124.95      9.04 o
  -9   6   8      211.02      193.15      8.08 o
  -8   6   8       37.41       31.54      2.45 o
  -7   6   8      132.86      152.65     10.87 o
  -6   6   8       72.17       75.35      2.66 o
  -5   6   8       56.41       59.42      4.44 o
  -4   6   8       65.30       67.64      4.32 o
  -3   6   8       20.03       28.23      3.68 o
  -2   6   8        9.83       11.15      1.84 o
  -1   6   8      347.91      335.97      8.35 o
   0   6   8      143.75      143.95      4.84 o
   1   6   8       51.54       46.27      2.95 o
   2   6   8       94.46       84.80      6.49 o
   3   6   8      175.93      169.49      5.90 o
   4   6   8       30.50       31.80      2.23 o
   5   6   8       15.95       13.31      1.76 o
   6   6   8      163.81      160.70      5.36 o
   7   6   8        7.80       11.54      1.54 o
  -7   7   8       86.14       81.16      4.62 o
  -6   7   8        9.74        9.69      1.19 o
  -5   7   8       47.24       52.57      3.50 o
  -4   7   8       42.23       39.14      2.06 o
  -3   7   8       72.19       73.32      3.50 o
  -2   7   8        4.61        3.50      1.47 o
  -1   7   8      173.75      164.21      5.03 o
   0   7   8        8.09        6.89      1.43 o
   1   7   8       92.76       89.54      3.16 o
   2   7   8        9.91       12.31      3.46 o
   3   7   8        4.07        6.15      3.08 o
   4   7   8       47.15       42.75      3.26 o
   5   7   8      237.62      223.94     10.39 o
  -4   8   8       53.47       45.89      2.20 o
  -3   8   8      106.82      101.98      3.32 o
  -2   8   8      107.99      103.26      3.58 o
  -1   8   8      180.73      172.72      4.74 o
   0   8   8       34.25       33.18      2.57 o
   1   8   8      111.39       89.13      7.12 o
   2   8   8      116.97      124.25      6.92 o
   3   8   8       11.07       11.15      2.69 o
  -7  -7   9        2.96        3.46      0.77 o
  -6  -7   9       16.35       18.46      3.46 o
  -5  -7   9      136.55      134.44      7.12 o
  -4  -7   9      187.46      165.13     14.23 o
  -3  -7   9        4.32        2.54      3.65 o
  -2  -7   9       62.80       43.08      5.00 o
  -1  -7   9       54.51       58.08      6.15 o
   0  -7   9      143.23      143.10      9.23 o
   1  -7   9       44.81       41.56      3.46 o
   2  -7   9       62.87       62.33      2.24 o
   3  -7   9       99.70      110.35      5.07 o
   4  -7   9       60.55       63.43      5.97 o
   5  -7   9       25.65       28.26      2.50 o
  -9  -6   9       34.71       36.85      2.12 o
  -8  -6   9      367.38      355.41     17.70 o
  -7  -6   9       34.46       33.79      2.11 o
  -6  -6   9       12.05       12.21      1.27 o
  -5  -6   9        7.19        9.18      2.12 o
  -4  -6   9       21.75       19.22      2.60 o
  -3  -6   9      378.02      363.42     11.96 o
  -2  -6   9      103.12       90.08      4.32 o
  -1  -6   9      382.31      377.53     17.32 o
   0  -6   9      105.49      103.47      8.08 o
   1  -6   9      330.59      333.11      7.42 o
   2  -6   9      102.27      107.53      3.47 o
   3  -6   9        6.15        6.59      2.28 o
   4  -6   9      135.15      139.10      4.04 o
   5  -6   9      208.71      207.61      7.22 o
   6  -6   9       51.62       46.15      4.62 o
   7  -6   9      104.62       95.01      5.39 o
  -9  -5   9       78.89       80.98      5.03 o
  -8  -5   9      221.34      212.80      4.79 o
  -7  -5   9      124.68      143.72      4.97 o
  -6  -5   9       12.95       15.37      1.19 o
  -5  -5   9      173.93      174.49      4.46 o
  -4  -5   9      351.97      349.54      8.45 o
  -3  -5   9      145.49      147.55      4.88 o
  -2  -5   9      101.30      107.40      3.88 o
  -1  -5   9       22.60       27.51      2.42 o
   0  -5   9      124.87      140.02      8.46 o
   1  -5   9      118.39      119.63      8.08 o
   2  -5   9       70.71       71.41      5.14 o
   3  -5   9       97.17       99.93      8.31 o
   4  -5   9       12.57       16.91      1.36 o
   5  -5   9      129.53      132.76      5.39 o
   6  -5   9      183.35      189.16      7.28 o
   7  -5   9       71.41       77.31      5.38 o
   8  -5   9        7.45        9.23      2.31 o
 -11  -4   9       10.46        8.46      1.54 o
 -10  -4   9      284.03      292.88     21.55 o
  -9  -4   9        4.32        3.15      1.10 o
  -8  -4   9      602.56      574.21     10.47 o
  -7  -4   9       72.89       72.62      2.28 o
  -6  -4   9      153.68      148.56      3.09 o
  -5  -4   9       35.72       36.01      2.74 o
  -4  -4   9       40.27       36.04      2.74 o
  -3  -4   9       41.58       46.46      2.30 o
  -2  -4   9       93.49      107.61      3.19 o
  -1  -4   9      419.33      435.04      7.91 o
   0  -4   9       68.03       72.93      2.74 o
   1  -4   9      361.74      403.80      9.40 o
   2  -4   9      344.53      336.74      7.77 o
   3  -4   9      317.60      292.47      7.39 o
   4  -4   9      259.55      244.21      5.23 o
   5  -4   9       54.09       61.98      2.27 o
   6  -4   9      127.49      117.50      4.16 o
   7  -4   9      706.36      670.25     18.22 o
   8  -4   9       16.00       13.84      2.69 o
   9  -4   9       36.61       36.92      3.08 o
 -11  -3   9       11.77        8.99      2.88 o
 -10  -3   9      100.28      107.91      4.57 o
  -9  -3   9      205.10      214.96      5.77 o
  -8  -3   9      352.50      325.85      5.65 o
  -7  -3   9      492.21      468.48      7.57 o
  -6  -3   9      197.07      202.17      5.55 o
  -5  -3   9      182.77      190.40      7.00 o
  -4  -3   9       47.20       57.30      2.45 o
  -3  -3   9     2188.06     2212.58     33.58 o
  -2  -3   9     1093.88     1102.01     20.79 o
  -1  -3   9      211.11      201.96      4.39 o
   0  -3   9      515.76      534.89      8.04 o
   1  -3   9     1438.51     1391.53     20.83 o
   2  -3   9       33.48       32.96      1.63 o
   3  -3   9       23.19       29.77      1.53 o
   4  -3   9      410.19      385.11      5.77 o
   5  -3   9       20.35       21.92      1.48 o
   6  -3   9      613.24      605.25     12.86 o
   7  -3   9      596.02      565.83     11.38 o
   8  -3   9        3.90        3.67      1.75 o
   9  -3   9       47.89       52.92      3.27 o
 -12  -2   9       19.68       17.96      1.66 o
 -11  -2   9       94.59       93.82      2.57 o
 -10  -2   9        1.28        0.51      1.00 o
  -9  -2   9      503.07      513.09      9.86 o
  -8  -2   9       86.98       83.33      3.28 o
  -7  -2   9       92.11       94.55      3.63 o
  -6  -2   9      280.47      276.70      5.93 o
  -5  -2   9      100.35       88.06      3.39 o
  -4  -2   9       42.04       54.11      4.68 o
  -3  -2   9      518.83      520.87     10.06 o
  -2  -2   9      453.37      489.51      8.63 o
  -1  -2   9      735.05      830.05     17.06 o
   0  -2   9      288.04      304.37      4.97 o
   1  -2   9     1664.77     1687.68     22.13 o
   2  -2   9      241.04      254.82      4.21 o
   3  -2   9      286.15      292.03      5.67 o
   4  -2   9      388.46      376.06      7.09 o
   5  -2   9      241.49      244.94      5.39 o
   6  -2   9      109.00      103.01      2.55 o
   7  -2   9      376.66      375.06      6.38 o
   8  -2   9      214.36      207.36      7.94 o
   9  -2   9      202.84      198.09      5.06 o
  10  -2   9       82.32       92.70      5.00 o
 -12  -1   9       77.53       76.68      3.93 o
 -11  -1   9       95.01       93.51      3.06 o
 -10  -1   9      457.76      461.96      7.17 o
  -9  -1   9      261.92      257.27      4.85 o
  -8  -1   9       34.94       38.72      1.79 o
  -7  -1   9      609.41      599.05     27.14 o
  -6  -1   9      251.07      272.03     13.85 o
  -5  -1   9      373.61      389.59      8.56 o
  -4  -1   9     1521.95     1590.14     61.03 o
  -3  -1   9     1001.99     1072.43     25.63 o
  -2  -1   9      291.42      323.16      9.44 o
  -1  -1   9     4392.27     4537.43     59.71 o
   0  -1   9      127.39      128.45      2.69 o
   1  -1   9     2261.56     2254.83     32.63 o
   2  -1   9       96.47      105.39      2.33 o
   3  -1   9      426.58      437.42      6.58 o
   4  -1   9       70.87       67.30      2.50 o
   5  -1   9     2078.61     2083.46     26.94 o
   6  -1   9      169.42      170.85      3.41 o
   7  -1   9       96.07       88.09      3.05 o
   8  -1   9      347.06      318.30      5.25 o
   9  -1   9       37.94       35.40      2.14 o
  10  -1   9       23.92       26.51      3.85 o
 -12   0   9       23.95       22.60      1.41 o
 -11   0   9      140.01      113.00      3.70 o
 -10   0   9      167.15      157.91      2.91 o
  -9   0   9     1704.35     1671.22     19.33 o
  -8   0   9      153.20      153.09      3.04 o
  -7   0   9      934.74      946.41     17.85 o
  -6   0   9        9.74       12.11      2.12 o
  -5   0   9      476.92      506.88     13.04 o
  -4   0   9      490.78      509.73     12.28 o
  -3   0   9     9317.80     9880.80    255.13 o
  -2   0   9       45.22       50.56      3.28 o
  -1   0   9     3148.37     3549.99     60.20 o
   0   0   9        0.07        0.46      0.71 o
   1   0   9     2989.04     3006.23     55.47 o
   2   0   9      541.24      561.43     11.55 o
   3   0   9       92.33       71.41      2.25 o
   4   0   9        6.36        6.23      1.06 o
   5   0   9       23.79       20.99      1.99 o
   6   0   9        0.67        0.91      0.82 o
   7   0   9       30.01       34.19      1.17 o
   8   0   9       29.93       23.03      1.39 o
   9   0   9      217.18      233.53      4.09 o
  10   0   9       20.10       28.47      1.81 o
 -12   1   9       78.24       75.97      2.35 o
 -11   1   9       95.19       99.08      2.55 o
 -10   1   9      454.10      474.45      6.93 o
  -9   1   9      263.16      269.44      4.58 o
  -8   1   9       33.70       37.66      2.01 o
  -7   1   9      612.67      595.36     11.82 o
  -6   1   9      251.85      273.31      7.75 o
  -5   1   9      380.22      391.63      9.80 o
  -4   1   9     1517.90     1542.55     27.33 o
  -3   1   9     1000.50     1093.63     19.09 o
  -2   1   9      289.63      325.49      6.07 o
  -1   1   9     4398.51     4547.06     60.12 o
   0   1   9      126.95      127.35      2.67 o
   1   1   9     2273.90     2268.43     37.97 o
   2   1   9       95.98       97.76      2.88 o
   3   1   9      424.80      428.54      7.48 o
   4   1   9       69.17       67.52      2.36 o
   5   1   9     2077.43     2072.10     24.30 o
   6   1   9      166.74      171.53      3.66 o
   7   1   9       92.71       88.30      2.17 o
   8   1   9      347.53      328.79      5.23 o
   9   1   9       37.98       37.38      2.35 o
  10   1   9       25.54       29.79      1.84 o
 -12   2   9       19.70       17.56      1.29 o
 -11   2   9       94.95       92.96      2.80 o
 -10   2   9        1.24        1.08      0.90 o
  -9   2   9      502.19      516.01      8.20 o
  -8   2   9       87.13       79.69      3.20 o
  -7   2   9       91.82       95.33      3.12 o
  -6   2   9      278.62      292.22     12.56 o
  -5   2   9      101.72       91.91     10.58 o
  -4   2   9       41.08       54.25      3.18 o
  -3   2   9      507.67      523.91     10.92 o
  -2   2   9      454.43      485.76      9.90 o
  -1   2   9      729.85      836.85     12.11 o
   0   2   9      291.03      306.73      5.06 o
   1   2   9     1667.38     1721.60     31.31 o
   2   2   9      239.55      254.40     10.17 o
   3   2   9      286.82      280.97      8.85 o
   4   2   9      391.03      380.53      8.69 o
   5   2   9      245.57      247.97      4.94 o
   6   2   9      112.16      105.66      2.42 o
   7   2   9      377.50      383.35      5.52 o
   8   2   9      215.78      219.44      4.54 o
   9   2   9      204.04      203.61      5.18 o
  10   2   9       81.80       99.02      2.89 o
 -12   3   9      121.87      113.10      5.39 o
 -11   3   9       11.89       10.99      0.93 o
 -10   3   9      102.03      110.32      3.52 o
  -9   3   9      205.77      197.16      3.93 o
  -8   3   9      353.82      329.04      5.40 o
  -7   3   9      492.70      448.58      5.59 o
  -6   3   9      195.53      206.17      4.56 o
  -5   3   9      186.26      198.09      3.62 o
  -4   3   9       45.49       49.77      2.92 o
  -3   3   9     2182.04     2229.77     35.27 o
  -2   3   9     1086.84     1100.16     18.18 o
  -1   3   9      208.33      194.93      4.43 o
   0   3   9      512.45      520.97     13.31 o
   1   3   9     1440.86     1433.39     26.77 o
   2   3   9       32.52       26.92      3.85 o
   3   3   9       22.92       25.44      2.50 o
   4   3   9      412.38      399.62      6.77 o
   5   3   9       20.74       21.80      2.02 o
   6   3   9      615.14      602.26      9.08 o
   7   3   9      600.00      587.35      8.79 o
   8   3   9        3.67        3.78      0.94 o
   9   3   9       47.53       57.00      2.32 o
  10   3   9        0.22        0.38      0.92 o
 -11   4   9       10.80        8.67      1.00 o
 -10   4   9      286.65      287.75      5.65 o
  -9   4   9        4.43        6.35      1.29 o
  -8   4   9      603.72      570.39      8.76 o
  -7   4   9       74.17       70.45      1.99 o
  -6   4   9      155.18      156.17      2.83 o
  -5   4   9       34.90       36.63      1.33 o
  -4   4   9       41.91       40.67      1.79 o
  -3   4   9       42.43       45.91      1.54 o
  -2   4   9       92.90       98.77      4.07 o
  -1   4   9      418.78      433.00     12.43 o
   0   4   9       67.12       69.08      3.55 o
   1   4   9      361.84      387.60      8.63 o
   2   4   9      346.28      338.43      5.62 o
   3   4   9      316.84      307.47      4.89 o
   4   4   9      259.50      247.83      4.28 o
   5   4   9       52.74       55.97      2.18 o
   6   4   9      129.30      132.95      3.54 o
   7   4   9      708.54      705.51      9.74 o
   8   4   9       15.04       15.82      1.50 o
   9   4   9       36.77       38.59      2.00 o
 -10   5   9      182.27      197.58      4.94 o
  -9   5   9       77.86       78.79      2.81 o
  -8   5   9      219.82      219.59      6.28 o
  -7   5   9      124.44      145.29      3.51 o
  -6   5   9       12.74       14.10      1.34 o
  -5   5   9      173.14      175.01      3.80 o
  -4   5   9      353.83      350.05      5.97 o
  -3   5   9      146.27      157.02      3.21 o
  -2   5   9      101.24      108.41      3.11 o
  -1   5   9       22.81       29.25      1.83 o
   0   5   9      122.76      124.05      3.33 o
   1   5   9      118.09      102.12      2.46 o
   2   5   9       72.40       72.21      2.35 o
   3   5   9       97.81       95.81      3.89 o
   4   5   9       12.19       14.21      1.90 o
   5   5   9      132.45      133.96      5.24 o
   6   5   9      181.19      188.42      5.46 o
   7   5   9       69.96       69.30      2.78 o
   8   5   9        7.65        9.84      1.63 o
  -8   6   9      364.18      331.43     20.01 o
  -7   6   9       35.72       35.31      2.81 o
  -6   6   9       11.68       11.80      1.50 o
  -5   6   9        6.73       10.25      1.41 o
  -4   6   9       21.19       19.81      1.76 o
  -3   6   9      377.53      371.64      7.28 o
  -2   6   9      102.67      101.08      3.31 o
  -1   6   9      382.07      351.15      8.66 o
   0   6   9      105.61      104.45      4.44 o
   1   6   9      329.44      303.08      6.71 o
   2   6   9      102.01       96.65      3.33 o
   3   6   9        5.89        7.93      1.48 o
   4   6   9      137.03      128.05      4.11 o
   5   6   9      210.97      207.93      5.84 o
   6   6   9       51.82       51.25      2.52 o
  -7   7   9        3.25        1.92      1.54 o
  -6   7   9       16.16       17.18      1.78 o
  -5   7   9      135.79      135.74      4.98 o
  -4   7   9      187.43      175.89      4.03 o
  -3   7   9        3.90        2.49      1.67 o
  -2   7   9       64.28       63.65      5.83 o
  -1   7   9       54.25       51.92      3.11 o
   0   7   9      142.90      138.79      3.37 o
   1   7   9       45.69       46.15      2.04 o
   2   7   9       62.19       61.55      3.88 o
   3   7   9      100.50      100.11      6.92 o
   4   7   9       60.09       53.29      3.54 o
   5   7   9       24.99       20.00      3.46 o
  -4   8   9       23.00       17.86      1.95 o
  -3   8   9        0.98       -0.13      1.57 o
  -2   8   9       48.12       43.43      2.22 o
  -1   8   9        5.47        4.36      1.33 o
   0   8   9       89.86       89.86      3.81 o
   1   8   9        3.20        5.00      2.69 o
   2   8   9       19.01       15.77      3.08 o
  -6  -7  10       40.36       41.92      4.23 o
  -5  -7  10        6.02        3.64      2.03 o
  -4  -7  10       14.67       22.69      4.23 o
  -3  -7  10       41.22       36.35      4.62 o
  -2  -7  10      218.70      154.39     18.47 o
  -1  -7  10       62.19       53.08      6.54 o
   0  -7  10      178.26      156.57     10.39 o
   1  -7  10        2.53        2.31      0.75 o
   2  -7  10       82.97       92.22      6.78 o
   3  -7  10       33.53       36.40      7.49 o
   4  -7  10      135.62      155.41      4.62 o
  -9  -6  10       46.67       46.92      3.46 o
  -8  -6  10       42.84       43.37      1.98 o
  -7  -6  10       41.43       49.00      5.55 o
  -6  -6  10        8.03        9.97      1.21 o
  -5  -6  10      295.54      299.89      8.58 o
  -4  -6  10       40.98       42.11      3.32 o
  -3  -6  10        4.34        2.64      1.86 o
  -2  -6  10       58.65       54.52      3.61 o
  -1  -6  10        4.22        1.47      2.12 o
   0  -6  10       12.49       16.92      4.23 o
   1  -6  10      189.17      177.26      4.82 o
   2  -6  10       55.83       54.25      3.71 o
   3  -6  10      179.77      181.27      7.72 o
   4  -6  10       31.38       32.19      1.74 o
   5  -6  10       60.06       61.07      5.15 o
   6  -6  10      204.33      195.83      8.85 o
   7  -6  10       34.98       33.08      3.08 o
 -10  -5  10       66.46       75.39      4.23 o
  -9  -5  10       76.49       80.64      3.05 o
  -8  -5  10       42.36       42.11      1.73 o
  -7  -5  10       41.55       42.85      1.80 o
  -6  -5  10       56.86       58.47      2.69 o
  -5  -5  10      150.72      139.45      4.40 o
  -4  -5  10      913.01      896.13     17.88 o
  -3  -5  10      347.11      351.80      8.70 o
  -2  -5  10      603.61      557.61     13.77 o
  -1  -5  10       33.94       33.55      2.44 o
   0  -5  10       12.76       15.70      2.68 o
   1  -5  10      319.39      320.14      7.15 o
   2  -5  10      111.46      113.92      5.55 o
   3  -5  10       25.94       27.47      1.90 o
   4  -5  10      248.77      259.95      7.94 o
   5  -5  10      472.82      485.65     16.29 o
   6  -5  10       35.13       34.15      3.33 o
   7  -5  10       42.54       46.92      4.23 o
   8  -5  10       71.37       72.31      4.23 o
 -11  -4  10       45.08       43.85      3.08 o
 -10  -4  10        5.83        4.41      1.48 o
  -9  -4  10       98.29       93.53      3.66 o
  -8  -4  10      176.54      175.94      5.55 o
  -7  -4  10       46.06       53.79      2.24 o
  -6  -4  10       96.61      104.09      4.30 o
  -5  -4  10      568.51      568.19     10.17 o
  -4  -4  10      708.61      688.11     14.21 o
  -3  -4  10      199.48      194.92      5.52 o
  -2  -4  10      369.49      380.85      7.65 o
  -1  -4  10      357.59      360.62      6.89 o
   0  -4  10      161.15      158.02      4.94 o
   1  -4  10      111.58      111.52      4.40 o
   2  -4  10      278.41      277.42      7.17 o
   3  -4  10       14.82       16.52      1.33 o
   4  -4  10       36.34       32.26      1.65 o
   5  -4  10       62.18       62.92      2.73 o
   6  -4  10       35.63       37.79      3.26 o
   7  -4  10       30.34       24.06      2.57 o
   8  -4  10       24.68       19.61      2.69 o
   9  -4  10        9.70        9.61      1.92 o
 -11  -3  10       41.73       46.25      2.49 o
 -10  -3  10      160.80      152.83      4.90 o
  -9  -3  10      151.44      151.22      4.19 o
  -8  -3  10      264.74      283.67      5.08 o
  -7  -3  10       51.35       58.00      1.90 o
  -6  -3  10      321.84      322.23      6.91 o
  -5  -3  10       88.53       94.76      5.06 o
  -4  -3  10      414.23      387.76      7.59 o
  -3  -3  10     1237.68     1240.03     19.82 o
  -2  -3  10     1450.23     1389.78     24.45 o
  -1  -3  10      100.98      103.02      2.96 o
   0  -3  10       29.03       19.05      1.46 o
   1  -3  10      134.55      137.04      3.13 o
   2  -3  10       34.01       40.41      1.62 o
   3  -3  10       19.42       20.95      1.34 o
   4  -3  10      246.20      244.25      4.45 o
   5  -3  10       24.38       24.96      1.98 o
   6  -3  10      386.26      377.40      8.35 o
   7  -3  10      191.32      185.66      6.78 o
   8  -3  10       89.02       83.62      8.08 o
   9  -3  10       39.05       42.07      3.65 o
 -12  -2  10        3.52        5.13      1.11 o
 -11  -2  10       29.17       26.28      1.63 o
 -10  -2  10      176.52      172.40      3.92 o
  -9  -2  10      496.41      488.18      9.52 o
  -8  -2  10      689.83      674.52     12.32 o
  -7  -2  10      128.74      140.95      5.33 o
  -6  -2  10      175.71      183.32      4.56 o
  -5  -2  10      340.82      321.27      6.59 o
  -4  -2  10     3200.95     3205.00     47.92 o
  -3  -2  10      114.35      130.87      3.81 o
  -2  -2  10      720.25      768.14     14.75 o
  -1  -2  10      634.82      678.56     10.29 o
   0  -2  10      254.84      283.25      4.50 o
   1  -2  10      349.41      335.54      4.84 o
   2  -2  10      315.09      311.06      4.55 o
   3  -2  10       37.78       42.00      1.54 o
   4  -2  10        1.96        1.48      1.00 o
   5  -2  10        8.18        8.65      1.16 o
   6  -2  10     1022.34      992.24     19.43 o
   7  -2  10      118.82      128.07      3.58 o
   8  -2  10      140.41      161.71      4.68 o
   9  -2  10       18.71       18.95      1.47 o
  10  -2  10        0.69        1.15      1.54 o
 -12  -1  10      161.56      160.43      5.89 o
 -11  -1  10      187.36      180.06      3.31 o
 -10  -1  10       99.24       98.54      2.83 o
  -9  -1  10       92.22       80.69      2.60 o
  -8  -1  10       85.31       88.38      2.32 o
  -7  -1  10      294.19      299.62      9.92 o
  -6  -1  10     1390.26     1420.27     30.25 o
  -5  -1  10       33.61       40.60      3.41 o
  -4  -1  10      469.13      438.69     13.22 o
  -3  -1  10      337.93      317.80      9.96 o
  -2  -1  10     4448.61     4868.13     81.31 o
  -1  -1  10       17.40       19.44      1.56 o
   0  -1  10      901.81      998.72     13.14 o
   1  -1  10      271.23      261.60      5.46 o
   2  -1  10       98.66      101.48      2.44 o
   3  -1  10       41.18       45.74      1.68 o
   4  -1  10      966.01      974.28     13.51 o
   5  -1  10        5.81        9.98      1.16 o
   6  -1  10      223.26      224.48      4.08 o
   7  -1  10       96.27       94.57      2.66 o
   8  -1  10      130.55      152.02      3.77 o
   9  -1  10        3.02        5.35      1.44 o
  10  -1  10       50.53       63.31      7.12 o
 -12   0  10       64.10       71.37      2.21 o
 -11   0  10      338.07      326.43      5.73 o
 -10   0  10       45.43       49.18      3.25 o
  -9   0  10     1175.70     1140.02     13.61 o
  -8   0  10      169.41      160.74      3.22 o
  -7   0  10        1.08        3.03      1.98 o
  -6   0  10        0.00        5.00      6.15 o
  -5   0  10        2.39        2.54      1.63 o
  -4   0  10     1093.73     1105.26     26.15 o
  -3   0  10      725.17      752.21     13.80 o
  -2   0  10     1196.28     1319.61     20.30 o
  -1   0  10       19.19       17.69      1.24 o
   0   0  10       43.65       25.11      1.48 o
   1   0  10      242.66      242.10      4.52 o
   2   0  10        7.51       14.68      1.21 o
   3   0  10      161.76      155.16      3.55 o
   4   0  10      146.42      164.21      3.24 o
   5   0  10      658.60      628.22      8.34 o
   6   0  10      551.77      564.74      7.65 o
   7   0  10        3.84        4.89      0.80 o
   8   0  10      204.20      204.83      3.67 o
   9   0  10        5.53        7.55      1.35 o
  10   0  10       10.19       10.50      1.54 o
 -12   1  10      160.37      156.66      4.47 o
 -11   1  10      188.54      185.52      5.09 o
 -10   1  10       99.19       93.22      2.88 o
  -9   1  10       94.52       94.61      2.77 o
  -8   1  10       84.01       82.75      2.07 o
  -7   1  10      295.54      290.23      4.80 o
  -6   1  10     1394.47     1411.29     29.94 o
  -5   1  10       33.70       36.99      5.96 o
  -4   1  10      468.81      437.51     11.28 o
  -3   1  10      337.66      333.06      6.30 o
  -2   1  10     4437.16     4959.00     80.19 o
  -1   1  10       17.73       18.57      1.72 o
   0   1  10      897.21      988.99     28.93 o
   1   1  10      270.97      250.93      5.23 o
   2   1  10       97.25       94.53      2.57 o
   3   1  10       40.49       44.78      1.99 o
   4   1  10      967.82      973.35     13.04 o
   5   1  10        6.02        9.65      0.80 o
   6   1  10      223.38      224.48      2.96 o
   7   1  10       95.82       94.07      2.07 o
   8   1  10      131.51      143.09      3.06 o
   9   1  10        3.31        3.64      1.16 o
  10   1  10       49.73       62.32      2.68 o
 -12   2  10        3.79        5.16      1.67 o
 -11   2  10       28.55       26.51      1.78 o
 -10   2  10      180.06      177.48      3.36 o
  -9   2  10      499.94      490.61      7.88 o
  -8   2  10      689.50      662.55     13.38 o
  -7   2  10      129.19      137.08      3.29 o
  -6   2  10      177.91      182.86      8.58 o
  -5   2  10      343.71      338.16      9.99 o
  -4   2  10     3216.32     3229.52     57.99 o
  -3   2  10      114.54      135.86      3.54 o
  -2   2  10      720.16      785.18     16.85 o
  -1   2  10      633.58      680.62     11.12 o
   0   2  10      255.99      287.08      6.73 o
   1   2  10      350.73      339.67      8.20 o
   2   2  10      313.97      317.19     11.27 o
   3   2  10       37.28       44.74      2.58 o
   4   2  10        1.71        0.57      1.06 o
   5   2  10        8.30        7.65      0.99 o
   6   2  10     1021.42      997.47     13.64 o
   7   2  10      117.54      121.17      2.73 o
   8   2  10      141.52      156.79      3.55 o
   9   2  10       18.92       19.41      2.04 o
  10   2  10        0.62        1.41      0.97 o
 -11   3  10       42.19       53.59      1.50 o
 -10   3  10      161.11      161.93      3.06 o
  -9   3  10      152.61      154.71      3.45 o
  -8   3  10      261.24      274.33      4.64 o
  -7   3  10       51.04       54.25      1.72 o
  -6   3  10      317.81      315.14      5.34 o
  -5   3  10       90.20      106.02      2.62 o
  -4   3  10      417.87      387.68      6.60 o
  -3   3  10     1240.40     1256.25     20.70 o
  -2   3  10     1444.08     1410.17     25.36 o
  -1   3  10      102.25      106.02      4.21 o
   0   3  10       30.15       29.33      5.38 o
   1   3  10      133.57      146.56      7.69 o
   2   3  10       32.89       39.79      2.85 o
   3   3  10       19.41       21.60      1.72 o
   4   3  10      247.86      249.30      4.98 o
   5   3  10       24.43       22.66      1.71 o
   6   3  10      380.06      380.29      6.34 o
   7   3  10      189.00      190.23      6.44 o
   8   3  10       89.08       88.75      2.74 o
   9   3  10       39.41       49.69      2.61 o
 -11   4  10       45.56       45.06      2.43 o
 -10   4  10        6.50        6.85      1.17 o
  -9   4  10       98.13       95.43      2.98 o
  -8   4  10      176.96      174.23      3.51 o
  -7   4  10       45.43       52.73      1.93 o
  -6   4  10       97.07      105.36      3.23 o
  -5   4  10      569.31      565.04      6.80 o
  -4   4  10      708.89      689.18      7.74 o
  -3   4  10      199.77      200.58      3.82 o
  -2   4  10      369.42      379.47      6.21 o
  -1   4  10      357.82      344.05      5.80 o
   0   4  10      162.22      150.92      7.94 o
   1   4  10      110.41      103.44      2.15 o
   2   4  10      279.17      285.78      4.94 o
   3   4  10       14.18       14.43      1.69 o
   4   4  10       36.53       32.40      1.85 o
   5   4  10       60.28       67.23      2.31 o
   6   4  10       34.67       37.02      1.66 o
   7   4  10       28.89       25.49      1.37 o
   8   4  10       25.03       22.99      1.17 o
 -10   5  10       67.60       78.27      2.58 o
  -9   5  10       78.18       78.30      4.22 o
  -8   5  10       42.34       40.77      2.26 o
  -7   5  10       40.42       40.00      2.50 o
  -6   5  10       55.73       54.65      2.89 o
  -5   5  10      151.40      142.33      3.04 o
  -4   5  10      913.37      890.89     12.26 o
  -3   5  10      344.02      361.34      5.68 o
  -2   5  10      601.68      571.71      9.11 o
  -1   5  10       35.21       37.03      2.55 o
   0   5  10       13.21       14.45      1.20 o
   1   5  10      316.73      307.62      5.22 o
   2   5  10      111.64      109.17      5.61 o
   3   5  10       25.84       24.00      2.17 o
   4   5  10      252.16      250.83      6.52 o
   5   5  10      477.86      476.39     10.39 o
   6   5  10       36.58       33.28      2.17 o
   7   5  10       43.61       42.89      1.87 o
   8   5  10       71.90       76.16      4.23 o
  -8   6  10       42.95       35.83      2.45 o
  -7   6  10       41.57       44.47      4.11 o
  -6   6  10        7.93        7.91      2.29 o
  -5   6  10      294.46      300.45      5.95 o
  -4   6  10       40.99       41.87      2.23 o
  -3   6  10        4.03        3.88      1.21 o
  -2   6  10       59.16       65.02      3.16 o
  -1   6  10        4.17       10.59      2.23 o
   0   6  10       12.74       14.50      1.43 o
   1   6  10      188.32      176.88      5.22 o
   2   6  10       57.04       57.69      3.07 o
   3   6  10      181.33      178.12      4.72 o
   4   6  10       31.93       32.13      2.04 o
   5   6  10       58.14       57.36      2.60 o
  -7   7  10       70.46       58.46      3.85 o
  -6   7  10       41.27       40.38      2.00 o
  -5   7  10        5.87        2.98      1.00 o
  -4   7  10       14.37       18.73      1.63 o
  -3   7  10       41.94       41.41      2.01 o
  -2   7  10      220.08      201.08      4.44 o
  -1   7  10       62.84       68.99      3.20 o
   0   7  10      178.58      181.22      3.84 o
   1   7  10        2.08        1.08      1.33 o
   2   7  10       83.41       80.64      4.05 o
   3   7  10       33.65       29.74      2.85 o
   4   7  10      132.61      146.56      7.69 o
  -3   8  10      212.38      189.31      8.08 o
  -2   8  10        0.69        1.54      1.11 o
  -1   8  10        9.27        8.08      1.63 o
   0   8  10      203.61      181.61      7.70 o
  -5  -7  11       51.87       46.54      5.00 o
  -4  -7  11      155.59      147.65      6.24 o
  -3  -7  11       20.46       22.31      3.85 o
  -1  -7  11      109.05      101.55      8.08 o
   0  -7  11        9.32        4.61      3.85 o
   1  -7  11       24.31       26.44      1.43 o
   2  -7  11       31.96       33.32      3.23 o
   3  -7  11       48.14       52.18      9.62 o
   4  -7  11       43.87       53.85      2.31 o
  -8  -6  11       31.33       34.35      2.57 o
  -7  -6  11      193.69      202.60     11.57 o
  -6  -6  11      107.63      110.86      2.91 o
  -5  -6  11      192.44      200.67      7.45 o
  -4  -6  11      266.94      259.66      7.83 o
  -3  -6  11      135.26      123.30      5.07 o
  -2  -6  11      421.29      399.45     10.35 o
  -1  -6  11        9.82        7.52      2.40 o
   0  -6  11       61.38       63.85      6.92 o
   1  -6  11      161.27      174.84      9.42 o
   2  -6  11       29.82       25.57      1.75 o
   3  -6  11       59.36       60.42      3.83 o
   4  -6  11      296.84      306.79      8.75 o
   5  -6  11       33.89       33.77      1.98 o
   6  -6  11       18.46       20.77      2.69 o
 -10  -5  11       23.95       26.92      2.69 o
  -9  -5  11        1.46        1.88      0.86 o
  -8  -5  11      125.18      122.70      3.39 o
  -7  -5  11      136.63      131.48      3.58 o
  -6  -5  11      426.79      444.06      6.95 o
  -5  -5  11       86.81       95.43      2.63 o
  -4  -5  11      181.62      188.11      5.76 o
  -3  -5  11      172.15      169.36      5.23 o
  -2  -5  11        1.96        5.18      1.66 o
  -1  -5  11      552.39      537.41     12.86 o
   0  -5  11      215.83      221.85      8.27 o
   1  -5  11       33.06       28.84      1.62 o
   2  -5  11       19.34       16.22      1.71 o
   3  -5  11       74.39       76.22      4.33 o
   4  -5  11      116.05      120.70      6.48 o
   5  -5  11       25.32       24.90      1.74 o
   6  -5  11      192.19      198.13      9.62 o
   7  -5  11      129.00      134.25      6.54 o
 -10  -4  11      126.73      136.86      9.81 o
  -9  -4  11       11.40       11.37      2.33 o
  -8  -4  11       30.59       31.80      1.81 o
  -7  -4  11      231.22      223.38      4.24 o
  -6  -4  11       76.78       70.99      2.20 o
  -5  -4  11      780.66      748.60     12.68 o
  -4  -4  11      692.53      683.59     14.22 o
  -3  -4  11        4.56        3.81      1.55 o
  -2  -4  11      827.03      851.83     16.63 o
  -1  -4  11       47.59       49.65      3.22 o
   0  -4  11       33.27       34.49      2.71 o
   1  -4  11      209.84      200.04      5.66 o
   2  -4  11      453.02      432.79      7.99 o
   3  -4  11       29.50       33.34      1.93 o
   4  -4  11       80.89       82.00      2.39 o
   5  -4  11      433.10      416.52     13.58 o
   6  -4  11       52.24       47.79      3.50 o
   7  -4  11       81.27       85.48      4.21 o
   8  -4  11        5.53        7.31      1.92 o
 -11  -3  11      128.73      117.32      3.88 o
 -10  -3  11       48.52       49.33      2.82 o
  -9  -3  11        1.44        1.35      1.19 o
  -8  -3  11       27.59       25.88      1.65 o
  -7  -3  11      491.97      481.19      6.82 o
  -6  -3  11      359.61      363.38      5.44 o
  -5  -3  11     1219.05     1190.77     25.60 o
  -4  -3  11       79.11       78.56      3.02 o
  -3  -3  11      492.08      481.11      8.87 o
  -2  -3  11      216.79      203.94      6.04 o
  -1  -3  11      157.44      168.55      4.59 o
   0  -3  11       33.64       29.38      1.77 o
   1  -3  11      295.63      276.29     10.04 o
   2  -3  11      211.41      198.09      4.60 o
   3  -3  11       39.81       43.49      1.74 o
   4  -3  11        5.38        6.03      1.16 o
   5  -3  11      122.01      117.36      3.97 o
   6  -3  11      385.90      383.90     10.06 o
   7  -3  11       41.44       41.93      3.23 o
   8  -3  11       14.92       13.46      1.92 o
   9  -3  11       60.98       63.08      3.08 o
 -12  -2  11       39.79       40.44      2.50 o
 -11  -2  11       31.79       27.88      2.02 o
 -10  -2  11       86.33       94.04      3.07 o
  -9  -2  11       29.37       29.29      2.11 o
  -8  -2  11       99.84      114.31      5.44 o
  -7  -2  11      476.36      469.24     10.89 o
  -6  -2  11       17.59       16.64      1.53 o
  -5  -2  11       14.30       11.71      1.21 o
  -4  -2  11      854.17      877.98     14.38 o
  -3  -2  11      352.11      361.12     12.64 o
  -2  -2  11      338.35      358.93      6.15 o
  -1  -2  11      488.89      452.40      7.58 o
   0  -2  11      167.57      179.66      3.28 o
   1  -2  11       19.02       29.23      1.38 o
   2  -2  11      189.01      173.45      4.38 o
   3  -2  11       51.89       54.14      2.26 o
   4  -2  11       44.02       42.35      1.89 o
   5  -2  11        7.96        7.70      1.20 o
   6  -2  11      134.51      134.45      3.87 o
   7  -2  11      282.28      265.87      6.15 o
   8  -2  11      148.26      145.35      4.22 o
   9  -2  11       17.81       18.08      2.69 o
 -12  -1  11       73.78       74.35      2.78 o
 -11  -1  11       19.78       17.78      1.04 o
 -10  -1  11      226.39      215.26      4.10 o
  -9  -1  11      127.58      128.94      3.18 o
  -8  -1  11       11.28       12.50      1.18 o
  -7  -1  11       75.81       69.09      2.31 o
  -6  -1  11      140.12      146.93      5.29 o
  -5  -1  11      190.13      189.43      5.99 o
  -4  -1  11       89.64       84.75      5.58 o
  -3  -1  11      998.91      999.86     23.90 o
  -2  -1  11      168.19      171.89      3.62 o
  -1  -1  11       71.73       85.67      2.04 o
   0  -1  11       59.38       63.52      1.75 o
   1  -1  11      332.08      296.81      5.38 o
   2  -1  11      250.50      232.93      3.89 o
   3  -1  11      123.46      121.74      2.96 o
   4  -1  11      191.52      181.66      3.88 o
   5  -1  11      793.56      798.35     10.71 o
   6  -1  11       21.61       17.77      1.33 o
   7  -1  11       41.15       55.48      1.76 o
   8  -1  11       75.09       80.88      2.33 o
   9  -1  11       19.20       22.03      2.18 o
  10  -1  11       15.69       18.46      1.56 o
 -12   0  11        1.31        0.30      0.73 o
 -11   0  11       82.93       94.72      4.22 o
 -10   0  11       11.31       13.73      1.07 o
  -9   0  11      117.16      116.38      2.56 o
  -8   0  11       26.25       33.13      1.51 o
  -7   0  11      135.73      134.55      2.83 o
  -6   0  11      783.68      775.33     34.41 o
  -5   0  11        8.23        9.57      2.88 o
  -4   0  11       15.10       17.18      1.79 o
  -3   0  11      497.31      524.65     10.69 o
  -2   0  11        5.55        9.76      2.31 o
  -1   0  11       34.62       29.71      1.63 o
   0   0  11      193.69      169.98      3.57 o
   1   0  11      542.69      571.18     10.65 o
   2   0  11        9.73        8.27      1.06 o
   3   0  11      449.27      473.18      8.21 o
   4   0  11       95.65      103.86      2.37 o
   5   0  11      609.71      636.12      6.48 o
   6   0  11       64.22       60.95      1.81 o
   7   0  11      521.40      493.35      5.64 o
   8   0  11       41.29       38.24      1.96 o
   9   0  11        0.61        1.04      1.02 o
 -12   1  11       73.20       74.54      2.30 o
 -11   1  11       19.74       20.45      1.42 o
 -10   1  11      224.66      224.00      6.32 o
  -9   1  11      126.60      126.18      3.27 o
  -8   1  11       11.98       12.71      1.11 o
  -7   1  11       76.65       66.45      1.86 o
  -6   1  11      140.35      150.88      4.59 o
  -5   1  11      189.77      207.74     13.47 o
  -4   1  11       89.65       89.17      9.42 o
  -3   1  11      999.42     1025.72     18.37 o
  -2   1  11      168.01      170.46      4.59 o
  -1   1  11       70.90       86.38      2.59 o
   0   1  11       59.18       62.01      2.72 o
   1   1  11      328.84      283.65      5.94 o
   2   1  11      252.63      226.06      4.60 o
   3   1  11      121.79      120.46      3.20 o
   4   1  11      190.26      184.40      3.37 o
   5   1  11      787.66      795.12      9.04 o
   6   1  11       20.69       15.92      1.05 o
   7   1  11       40.75       53.52      1.63 o
   8   1  11       75.77       78.53      2.29 o
   9   1  11       19.63       19.99      1.63 o
  10   1  11       15.54       17.31      2.31 o
 -12   2  11       39.15       37.11      3.13 o
 -11   2  11       32.18       31.11      1.66 o
 -10   2  11       86.08       92.08      2.29 o
  -9   2  11       29.52       30.29      2.65 o
  -8   2  11      100.31      103.97      3.05 o
  -7   2  11      482.51      475.38      7.29 o
  -6   2  11       17.65       16.66      1.26 o
  -5   2  11       14.33       23.12      5.54 o
  -4   2  11      853.29      851.79     20.79 o
  -3   2  11      347.88      373.36     10.02 o
  -2   2  11      339.58      366.14      6.81 o
  -1   2  11      486.31      455.98      8.00 o
   0   2  11      166.33      191.75      5.18 o
   1   2  11       17.95       30.48      2.14 o
   2   2  11      192.64      189.73     20.20 o
   3   2  11       53.85       58.11      3.18 o
   4   2  11       44.46       43.47      2.18 o
   5   2  11        7.10        8.38      1.03 o
   6   2  11      135.41      137.27      2.87 o
   7   2  11      280.60      275.72      5.39 o
   8   2  11      150.43      169.04      5.49 o
   9   2  11       18.29       20.13      1.55 o
 -11   3  11      128.46      122.23      2.50 o
 -10   3  11       49.65       50.91      1.69 o
  -9   3  11        1.46        0.27      1.36 o
  -8   3  11       28.64       28.25      1.31 o
  -7   3  11      493.77      476.12      6.58 o
  -6   3  11      361.92      363.92      4.56 o
  -5   3  11     1219.59     1193.63     13.57 o
  -4   3  11       76.99       78.13      2.14 o
  -3   3  11      491.95      484.28      6.93 o
  -2   3  11      217.58      216.62      4.53 o
  -1   3  11      158.84      175.06      4.45 o
   0   3  11       35.04       28.30      2.88 o
   1   3  11      293.82      272.37      7.35 o
   2   3  11      212.24      202.21      4.48 o
   3   3  11       39.31       42.85      1.44 o
   4   3  11        5.84        7.39      1.09 o
   5   3  11      121.02      115.87      3.74 o
   6   3  11      384.70      380.33      6.25 o
   7   3  11       42.38       40.66      1.93 o
   8   3  11       14.86       14.18      1.04 o
   9   3  11       61.61       64.65      3.82 o
 -11   4  11       11.35        5.38      1.92 o
 -10   4  11      127.04      138.97      3.22 o
  -9   4  11       11.43       14.08      2.23 o
  -8   4  11       31.67       33.37      2.06 o
  -7   4  11      230.67      221.61      4.12 o
  -6   4  11       77.88       75.76      1.94 o
  -5   4  11      780.10      754.28     10.26 o
  -4   4  11      693.29      666.95      8.21 o
  -3   4  11        3.80        4.25      0.75 o
  -2   4  11      828.35      830.40      9.26 o
  -1   4  11       47.69       45.12      1.59 o
   0   4  11       33.49       38.97      1.45 o
   1   4  11      208.23      200.41      5.10 o
   2   4  11      452.59      441.18      7.26 o
   3   4  11       27.30       31.59      1.48 o
   4   4  11       81.88       84.99      2.58 o
   5   4  11      435.40      430.50      6.94 o
   6   4  11       51.85       51.61      2.12 o
   7   4  11       82.00       88.91      2.94 o
   8   4  11        5.53        7.37      1.63 o
 -10   5  11       24.09       27.69      2.69 o
  -9   5  11        1.30        0.80      0.95 o
  -8   5  11      125.48      121.22      3.16 o
  -7   5  11      136.40      132.43      3.59 o
  -6   5  11      427.69      436.07      8.20 o
  -5   5  11       86.35       97.20      3.77 o
  -4   5  11      184.11      199.21      4.59 o
  -3   5  11      173.11      159.57      3.23 o
  -2   5  11        1.83        3.31      1.09 o
  -1   5  11      553.78      524.08      7.75 o
   0   5  11      219.42      213.23      3.72 o
   1   5  11       32.36       26.88      2.23 o
   2   5  11       19.78       16.20      1.69 o
   3   5  11       74.16       73.12      5.00 o
   4   5  11      118.18      117.39      4.17 o
   5   5  11       25.32       22.79      1.90 o
   6   5  11      189.64      199.44      4.23 o
   7   5  11      129.36      133.36      4.62 o
  -8   6  11       30.66       27.12      2.18 o
  -7   6  11      195.50      186.82     12.30 o
  -6   6  11      112.19      115.90      3.01 o
  -5   6  11      191.44      208.00      4.11 o
  -4   6  11      269.92      272.80      7.00 o
  -3   6  11      134.87      132.87      3.67 o
  -2   6  11      420.04      386.91      7.47 o
  -1   6  11        9.70        7.77      1.33 o
   0   6  11       60.02       57.48      2.33 o
   1   6  11      162.26      158.22      7.42 o
   2   6  11       29.85       29.49      2.34 o
   3   6  11       60.34       65.50      4.05 o
   4   6  11      295.27      309.28      8.23 o
   5   6  11       34.76       35.77      4.23 o
  -6   7  11      300.56      273.63     11.16 o
  -5   7  11       52.32       49.55      2.70 o
  -4   7  11      156.87      160.56      6.48 o
  -3   7  11       20.50       20.13      1.48 o
  -2   7  11        2.10        1.41      1.10 o
  -1   7  11      108.14      112.47      3.43 o
   0   7  11        9.87        7.34      1.72 o
   1   7  11       24.29       24.29      4.28 o
   2   7  11       31.13       33.51      3.27 o
   3   7  11       47.37       37.31      4.23 o
  -4  -7  12       40.83       35.00      4.23 o
   0  -7  12        8.01        3.46      6.54 o
   1  -7  12        4.94        5.26      1.06 o
   2  -7  12       72.55       84.62      3.08 o
   3  -7  12      135.07      162.73      4.62 o
  -8  -6  12       86.21       76.16      2.11 o
  -7  -6  12      106.43      115.09      6.91 o
  -6  -6  12       52.56       59.18      2.22 o
  -5  -6  12      126.58      134.33      4.03 o
  -4  -6  12       63.23       62.31      3.82 o
  -3  -6  12       44.08       37.78      3.06 o
  -2  -6  12       68.46       66.07      3.82 o
  -1  -6  12      123.93      126.22      5.84 o
   0  -6  12       12.06       12.50      1.44 o
   1  -6  12      106.34      101.71      3.37 o
   2  -6  12       72.63       68.30      2.73 o
   3  -6  12       92.78       98.07      3.80 o
   4  -6  12      166.10      162.30      4.42 o
   5  -6  12       25.86       19.61      3.08 o
  -9  -5  12       68.96       62.00      2.07 o
  -8  -5  12       46.38       49.03      1.95 o
  -7  -5  12      161.19      160.41      4.56 o
  -6  -5  12      313.35      320.24      5.38 o
  -5  -5  12      366.86      337.61      9.09 o
  -4  -5  12      238.70      222.24      4.71 o
  -3  -5  12      370.19      353.11      9.84 o
  -2  -5  12       99.54       94.11      5.95 o
  -1  -5  12      282.34      279.89      8.04 o
   0  -5  12       62.74       61.98      3.32 o
   1  -5  12       58.27       52.97      2.22 o
   2  -5  12       26.46       31.03      2.04 o
   3  -5  12       17.70       18.03      1.40 o
   4  -5  12      333.46      333.20      7.74 o
   5  -5  12      194.44      188.59      5.75 o
   6  -5  12       71.24       79.23      5.38 o
   7  -5  12       27.02       30.00      3.08 o
 -10  -4  12       80.26       78.76      6.54 o
  -9  -4  12       81.19       89.04      3.78 o
  -8  -4  12       49.88       50.27      2.80 o
  -7  -4  12      196.27      202.51      3.95 o
  -6  -4  12      365.39      363.81      6.07 o
  -5  -4  12       84.23       80.61      2.38 o
  -4  -4  12      271.40      267.84      5.09 o
  -3  -4  12      515.99      551.81     13.39 o
  -2  -4  12      101.91       95.21      6.21 o
  -1  -4  12       42.43       42.71      3.15 o
   0  -4  12      177.60      172.23      5.57 o
   1  -4  12       40.69       39.11      2.87 o
   2  -4  12        3.59        3.66      1.63 o
   3  -4  12       55.99       52.12      2.68 o
   4  -4  12       48.22       52.13      2.01 o
   5  -4  12      400.21      389.46     16.93 o
   6  -4  12        5.35        6.35      1.90 o
   7  -4  12        6.48        6.15      2.31 o
   8  -4  12       16.45       14.69      1.73 o
 -11  -3  12       38.51       36.08      2.13 o
 -10  -3  12       80.01       76.95      3.16 o
  -9  -3  12       57.94       63.46      4.39 o
  -8  -3  12       11.53       11.71      1.37 o
  -7  -3  12       97.77      104.82      2.66 o
  -6  -3  12      156.63      159.13      4.43 o
  -5  -3  12      297.30      283.07      4.57 o
  -4  -3  12      192.56      195.66      4.69 o
  -3  -3  12      566.80      569.86     10.30 o
  -2  -3  12       46.65       48.35      2.64 o
  -1  -3  12       97.05      102.04      3.40 o
   0  -3  12      293.92      264.79      6.91 o
   1  -3  12       43.98       43.77      2.02 o
   2  -3  12      303.54      304.43      5.67 o
   3  -3  12      247.56      253.66      3.84 o
   4  -3  12      396.02      385.94     11.28 o
   5  -3  12       11.87       12.73      2.67 o
   6  -3  12       28.86       27.17      2.42 o
   7  -3  12       19.69       18.25      2.30 o
   8  -3  12      115.98      112.88      3.66 o
 -12  -2  12       19.16       18.46      2.31 o
 -11  -2  12       84.01       92.65      4.41 o
 -10  -2  12      161.24      154.59      3.27 o
  -9  -2  12      124.83      107.40      3.13 o
  -8  -2  12      523.59      516.69     12.00 o
  -7  -2  12      374.53      364.33      6.23 o
  -6  -2  12       70.77       70.62      3.38 o
  -5  -2  12      337.75      358.19      9.52 o
  -4  -2  12       83.10       74.30      3.72 o
  -3  -2  12     1033.97     1070.09     17.27 o
  -2  -2  12       61.48       72.38      2.49 o
  -1  -2  12      106.68      111.69      3.04 o
   0  -2  12     1319.58     1290.05     16.20 o
   1  -2  12        6.43        5.26      1.32 o
   2  -2  12      289.53      250.90      4.41 o
   3  -2  12        4.21        5.09      0.99 o
   4  -2  12      411.79      396.44      6.72 o
   5  -2  12      248.12      258.35      4.95 o
   6  -2  12      180.12      185.38      4.26 o
   7  -2  12      116.83      110.51      3.16 o
   8  -2  12       24.47       19.30      1.66 o
   9  -2  12       19.74       20.00      2.69 o
 -12  -1  12       13.47       12.27      1.00 o
 -11  -1  12       80.51       87.32      2.73 o
 -10  -1  12       39.85       39.72      1.69 o
  -9  -1  12      387.72      383.38      6.04 o
  -8  -1  12      216.96      203.87      3.71 o
  -7  -1  12      112.39      112.25      2.94 o
  -6  -1  12      272.10      257.92      5.63 o
  -5  -1  12      429.02      428.37     18.41 o
  -4  -1  12      613.78      603.05     14.11 o
  -3  -1  12       98.25       96.32      3.23 o
  -2  -1  12      908.82      956.67     16.75 o
  -1  -1  12      176.33      172.18      4.65 o
   0  -1  12      464.86      458.11      6.54 o
   1  -1  12      112.80      104.21      2.60 o
   2  -1  12      127.17      135.50      3.71 o
   3  -1  12      123.46      124.32      4.14 o
   4  -1  12      393.14      373.16      8.76 o
   5  -1  12      226.61      230.86      5.12 o
   6  -1  12      362.86      352.75      4.99 o
   7  -1  12       96.55       94.35      2.49 o
   8  -1  12       74.62       74.82      3.17 o
   9  -1  12       19.29       20.28      2.03 o
 -12   0  12       14.06       12.25      1.04 o
 -11   0  12        0.08        1.46      1.22 o
 -10   0  12       99.33      100.29      2.02 o
  -9   0  12       15.62       14.76      1.35 o
  -8   0  12      556.11      539.31      7.56 o
  -7   0  12        1.99        4.78      1.05 o
  -6   0  12       76.56       87.13      4.77 o
  -5   0  12      126.15      117.60     18.27 o
  -4   0  12        8.08       11.41      1.59 o
  -3   0  12       42.57       47.96      2.30 o
  -2   0  12     1548.13     1581.12     34.88 o
  -1   0  12       51.12       56.71      2.25 o
   0   0  12      304.09      291.51      5.41 o
   1   0  12      207.92      208.42      3.99 o
   2   0  12     1502.05     1405.48     20.87 o
   3   0  12       96.34      107.47      2.45 o
   4   0  12      245.25      228.91      3.17 o
   5   0  12      416.32      419.95      6.35 o
   6   0  12      322.55      304.64      4.59 o
   7   0  12       82.34       70.82      2.12 o
   8   0  12        2.76        3.85      1.07 o
   9   0  12       45.73       51.86      2.12 o
 -12   1  12       14.18       12.90      1.40 o
 -11   1  12       80.17       90.70      2.07 o
 -10   1  12       39.70       40.45      1.87 o
  -9   1  12      387.88      388.40      6.80 o
  -8   1  12      217.50      216.72      3.90 o
  -7   1  12      110.78      110.72      2.34 o
  -6   1  12      273.60      256.41      5.92 o
  -5   1  12      426.79      456.10     16.17 o
  -4   1  12      611.07      624.54     15.13 o
  -3   1  12       99.03      103.82      5.18 o
  -2   1  12      910.54      967.66     17.60 o
  -1   1  12      176.03      186.52      7.42 o
   0   1  12      457.25      427.18      8.34 o
   1   1  12      110.67      101.88      3.12 o
   2   1  12      134.30      148.22      5.72 o
   3   1  12      125.74      124.36      2.83 o
   4   1  12      389.00      376.99      4.97 o
   5   1  12      228.38      234.20      3.89 o
   6   1  12      363.26      343.88      4.75 o
   7   1  12       94.90       94.42      2.39 o
   8   1  12       75.24       71.42      2.30 o
   9   1  12       19.73       22.41      2.03 o
 -12   2  12       19.04       19.47      3.27 o
 -11   2  12       82.55       88.69      4.62 o
 -10   2  12      158.91      152.35      3.33 o
  -9   2  12      125.91      111.09      2.61 o
  -8   2  12      522.38      495.08      7.10 o
  -7   2  12      371.16      364.10      6.02 o
  -6   2  12       71.74       75.26      1.91 o
  -5   2  12      338.95      355.81      8.14 o
  -4   2  12       84.46       77.40      2.78 o
  -3   2  12     1036.31     1072.64     20.11 o
  -2   2  12       61.01       69.44      2.53 o
  -1   2  12      107.72      110.80      3.76 o
   0   2  12     1310.34     1304.08     29.70 o
   1   2  12        6.12        4.52      1.15 o
   2   2  12      288.90      262.56      9.83 o
   3   2  12        4.65        6.82      1.57 o
   4   2  12      410.64      400.11      6.71 o
   5   2  12      249.25      260.60      4.46 o
   6   2  12      177.75      189.26      3.45 o
   7   2  12      118.23      109.53      4.03 o
   8   2  12       24.92       19.37      1.78 o
   9   2  12       19.98       21.22      1.40 o
 -11   3  12       37.78       37.68      1.92 o
 -10   3  12       79.98       81.69      1.97 o
  -9   3  12       57.41       52.54      1.95 o
  -8   3  12       11.05        6.66      0.96 o
  -7   3  12       96.84      104.92      3.64 o
  -6   3  12      157.68      150.95      2.96 o
  -5   3  12      295.14      288.40      4.18 o
  -4   3  12      192.20      193.61      3.10 o
  -3   3  12      567.54      568.18     11.30 o
  -2   3  12       45.78       47.95      2.40 o
  -1   3  12       97.41      100.44      2.86 o
   0   3  12      291.06      268.12      7.11 o
   1   3  12       44.82       49.42      1.82 o
   2   3  12      304.84      319.62      5.52 o
   3   3  12      249.18      249.03      3.62 o
   4   3  12      398.50      380.19      6.43 o
   5   3  12       11.38        9.38      1.25 o
   6   3  12       29.76       27.20      2.50 o
   7   3  12       20.30       16.08      1.69 o
   8   3  12      117.69      120.00      6.44 o
 -10   4  12       79.95       82.53      2.76 o
  -9   4  12       81.09       87.55      3.11 o
  -8   4  12       50.34       51.74      2.40 o
  -7   4  12      199.22      207.75      4.89 o
  -6   4  12      366.70      366.90      6.40 o
  -5   4  12       83.29       81.25      2.03 o
  -4   4  12      271.46      263.72      3.74 o
  -3   4  12      514.76      537.49      6.45 o
  -2   4  12      100.45       96.86      2.16 o
  -1   4  12       42.17       42.00      1.44 o
   0   4  12      174.12      173.20      3.19 o
   1   4  12       39.65       36.05      1.63 o
   2   4  12        3.51        2.86      0.79 o
   3   4  12       55.87       51.26      2.11 o
   4   4  12       47.94       53.35      3.26 o
   5   4  12      399.84      386.15      6.84 o
   6   4  12        5.44        6.20      0.99 o
   7   4  12        6.25        8.57      1.24 o
   8   4  12       16.70       11.92      2.31 o
  -9   5  12       69.01       65.39      2.29 o
  -8   5  12       47.18       48.98      2.00 o
  -7   5  12      163.18      162.12      4.78 o
  -6   5  12      314.87      321.39      5.49 o
  -5   5  12      365.92      336.53      5.36 o
  -4   5  12      239.49      225.47      5.19 o
  -3   5  12      368.97      367.02      6.37 o
  -2   5  12      100.02       96.38      2.84 o
  -1   5  12      284.92      288.21      8.62 o
   0   5  12       60.77       55.11      2.20 o
   1   5  12       59.10       53.82      2.48 o
   2   5  12       26.62       31.53      2.05 o
   3   5  12       16.79       13.88      1.45 o
   4   5  12      336.65      333.52      6.64 o
   5   5  12      194.27      194.93      5.10 o
   6   5  12       70.35       88.88      4.16 o
   7   5  12       27.39       22.31      2.69 o
  -8   6  12       85.26       80.39      4.62 o
  -7   6  12      108.61      108.42      6.97 o
  -6   6  12       51.87       55.02      2.66 o
  -5   6  12      126.70      141.29      4.78 o
  -4   6  12       63.22       63.35      2.65 o
  -3   6  12       44.88       43.19      2.14 o
  -2   6  12       68.69       65.42      2.53 o
  -1   6  12      125.88      126.12      7.00 o
   0   6  12       11.56       10.05      1.53 o
   1   6  12      107.14      105.30      4.55 o
   2   6  12       72.25       72.89      4.13 o
   3   6  12       94.11      101.48      6.15 o
   4   6  12      164.11      163.11      7.69 o
  -6   7  12       11.64        9.53      2.12 o
  -5   7  12       30.70       24.66      1.69 o
  -4   7  12       40.69       34.21      1.60 o
  -3   7  12       47.70       49.59      2.94 o
  -2   7  12       94.63      108.01      3.31 o
  -1   7  12       66.65       68.46      3.05 o
   0   7  12        8.02        7.99      1.40 o
   1   7  12        4.90        5.00      1.63 o
   0  -7  13      191.00      226.99      6.16 o
   1  -7  13       86.14      104.62      3.46 o
   2  -7  13       89.00       90.01      3.08 o
  -7  -6  13       78.01       86.29      6.56 o
  -6  -6  13      133.77      146.82      9.40 o
  -5  -6  13      156.68      152.35      6.50 o
  -4  -6  13      303.18      322.78     10.26 o
  -3  -6  13       35.76       40.24      4.29 o
  -2  -6  13      375.43      364.79     10.22 o
  -1  -6  13      110.02      118.20      8.63 o
   0  -6  13      146.22      149.44      7.94 o
   1  -6  13        1.09        2.36      1.00 o
   2  -6  13       65.95       62.89      2.83 o
   3  -6  13      123.14      125.46      5.82 o
   4  -6  13      241.98      264.34     11.54 o
   5  -6  13       26.46       31.15      3.46 o
  -9  -5  13       12.35       12.62      1.16 o
  -8  -5  13       29.41       25.44      1.74 o
  -7  -5  13       22.91       24.65      1.26 o
  -6  -5  13       28.48       30.03      1.53 o
  -5  -5  13       78.07       79.23      2.52 o
  -4  -5  13        8.69       11.36      1.29 o
  -3  -5  13       13.93       12.27      1.27 o
  -2  -5  13      308.65      304.17      5.90 o
  -1  -5  13      112.35      115.28      5.32 o
   0  -5  13      105.61      107.44      3.86 o
   1  -5  13      112.02      111.29      3.24 o
   2  -5  13      348.25      340.63      8.94 o
   3  -5  13      199.32      204.54      5.08 o
   4  -5  13      184.35      188.01      5.76 o
   5  -5  13       42.27       40.77      4.23 o
   6  -5  13       12.76       14.61      2.69 o
 -10  -4  13       21.37       18.71      2.31 o
  -9  -4  13       88.91       85.94      4.05 o
  -8  -4  13      182.78      174.39      4.00 o
  -7  -4  13       58.73       57.49      1.99 o
  -6  -4  13      234.26      225.58      4.34 o
  -5  -4  13      128.87      131.15      4.64 o
  -4  -4  13      101.43      105.14      3.47 o
  -3  -4  13       89.73       87.10      3.16 o
  -2  -4  13       92.42       98.18      3.69 o
  -1  -4  13      296.72      291.39      6.84 o
   0  -4  13      227.21      226.39      8.99 o
   1  -4  13      117.15      108.87      5.39 o
   2  -4  13        6.56       10.26      1.72 o
   3  -4  13       36.25       38.76      2.75 o
   4  -4  13       56.59       55.04      2.26 o
   5  -4  13      324.80      338.78     10.06 o
   6  -4  13       82.58       85.09      4.21 o
   7  -4  13       37.03       37.69      3.46 o
 -11  -3  13       58.60       51.55      2.21 o
 -10  -3  13       71.31       77.53      3.50 o
  -9  -3  13        0.95        0.25      1.03 o
  -8  -3  13      202.56      199.57      3.96 o
  -7  -3  13      453.83      461.27     10.55 o
  -6  -3  13      507.10      490.81      6.91 o
  -5  -3  13        4.95        4.45      0.96 o
  -4  -3  13      370.18      361.67      5.41 o
  -3  -3  13        4.04        3.67      1.34 o
  -2  -3  13      834.21      825.49     14.68 o
  -1  -3  13      307.90      303.62      6.22 o
   0  -3  13       91.90       87.15      3.13 o
   1  -3  13       56.68       52.07      1.96 o
   2  -3  13      494.61      491.70      6.40 o
   3  -3  13       33.96       33.27      1.49 o
   4  -3  13      801.57      777.57     19.51 o
   5  -3  13       44.41       48.62      3.09 o
   6  -3  13       59.99       58.85      3.78 o
   7  -3  13       33.11       33.18      4.42 o
   8  -3  13       10.16        8.46      1.54 o
 -11  -2  13       74.10       74.27      2.73 o
 -10  -2  13       31.27       29.65      1.80 o
  -9  -2  13      231.49      217.17      7.48 o
  -8  -2  13      166.00      161.67      4.76 o
  -7  -2  13      952.31      906.35     12.13 o
  -6  -2  13      541.49      531.60     13.66 o
  -5  -2  13      235.72      239.61      4.77 o
  -4  -2  13      190.53      188.23      7.44 o
  -3  -2  13     2118.22     2143.92     49.39 o
  -2  -2  13       93.00       91.21      2.33 o
  -1  -2  13      414.33      400.30      7.15 o
   0  -2  13      304.11      295.47      5.48 o
   1  -2  13      516.00      501.14      7.32 o
   2  -2  13      382.77      377.03      6.30 o
   3  -2  13      101.77      104.19      2.92 o
   4  -2  13     1122.64     1095.68     15.35 o
   5  -2  13      241.90      232.42      5.06 o
   6  -2  13       96.38       88.69      2.71 o
   7  -2  13      110.13      109.06      3.61 o
   8  -2  13        5.82        3.85      1.20 o
 -12  -1  13       68.50       67.31      4.23 o
 -11  -1  13      158.59      173.93      3.82 o
 -10  -1  13      103.07       98.19      2.45 o
  -9  -1  13       66.07       67.22      1.98 o
  -8  -1  13      113.69      121.79      2.62 o
  -7  -1  13        7.11        5.83      1.12 o
  -6  -1  13      273.07      255.71      5.25 o
  -5  -1  13       40.01       40.74      2.53 o
  -4  -1  13      822.90      814.33     18.74 o
  -3  -1  13      835.64      828.88     12.51 o
  -2  -1  13      324.53      341.55     11.57 o
  -1  -1  13      943.97      852.51     13.66 o
   0  -1  13       96.63       89.76      2.45 o
   1  -1  13      437.53      428.16      7.68 o
   2  -1  13      385.90      392.30      5.70 o
   3  -1  13      544.30      546.16      6.54 o
   4  -1  13      490.74      486.11      6.70 o
   5  -1  13      403.52      403.96      6.63 o
   6  -1  13       73.26       72.72      2.40 o
   7  -1  13      205.76      204.74      4.22 o
   8  -1  13        0.99        1.18      0.95 o
   9  -1  13       14.48       12.71      2.31 o
 -12   0  13       26.66       27.22      2.11 o
 -11   0  13        8.36       12.38      2.00 o
 -10   0  13        9.62        5.39      1.15 o
  -9   0  13       43.01       43.81      1.64 o
  -8   0  13      746.66      714.60     12.46 o
  -7   0  13     1653.22     1620.22     17.08 o
  -6   0  13      908.56      898.08     27.06 o
  -5   0  13     1948.15     1941.22     76.06 o
  -4   0  13      432.09      405.04     12.17 o
  -3   0  13      618.03      750.00     18.07 o
  -2   0  13       10.81       13.50      1.69 o
  -1   0  13      187.80      162.32      3.70 o
   0   0  13      103.11       93.44      2.43 o
   1   0  13      604.86      612.73     10.04 o
   2   0  13      330.01      340.97      5.74 o
   3   0  13     1712.53     1728.81     16.93 o
   4   0  13      295.77      287.56      3.73 o
   5   0  13        4.82        3.81      0.76 o
   6   0  13      357.76      343.59      5.50 o
   7   0  13       88.76       88.78      2.69 o
   8   0  13      111.02      123.30      5.13 o
   9   0  13       13.77       13.96      1.48 o
 -12   1  13       68.09       64.38      2.85 o
 -11   1  13      159.68      168.09      2.92 o
 -10   1  13      101.72      104.16      2.62 o
  -9   1  13       66.06       70.22      2.45 o
  -8   1  13      113.84      119.61      2.70 o
  -7   1  13        7.48        6.45      1.08 o
  -6   1  13      272.48      256.62      4.43 o
  -5   1  13       40.47       43.85      2.97 o
  -4   1  13      824.04      812.59     43.72 o
  -3   1  13      837.12      838.63     20.07 o
  -2   1  13      324.16      344.96      8.20 o
  -1   1  13      940.34      866.53     17.21 o
   0   1  13       96.04       89.85      3.55 o
   1   1  13      440.82      435.91     10.39 o
   2   1  13      389.63      389.47      6.61 o
   3   1  13      542.82      545.55      7.10 o
   4   1  13      492.27      480.97      5.71 o
   5   1  13      403.89      394.14      7.30 o
   6   1  13       72.58       71.87      1.84 o
   7   1  13      210.62      205.79      3.93 o
   8   1  13        0.90        2.69      1.36 o
   9   1  13       14.86       10.11      1.48 o
 -11   2  13       73.32       73.25      2.05 o
 -10   2  13       30.43       26.80      1.45 o
  -9   2  13      229.57      215.51      3.93 o
  -8   2  13      166.94      158.79      3.30 o
  -7   2  13      951.44      922.11     14.04 o
  -6   2  13      542.99      528.90      8.74 o
  -5   2  13      233.29      237.30      3.47 o
  -4   2  13      188.82      182.25      4.50 o
  -3   2  13     2117.43     2133.78     35.06 o
  -2   2  13       91.35       91.21      3.15 o
  -1   2  13      411.96      388.58      7.51 o
   0   2  13      305.70      305.29      7.24 o
   1   2  13      515.31      496.88      9.86 o
   2   2  13      384.36      375.53      6.17 o
   3   2  13       99.78      106.49      3.45 o
   4   2  13     1118.70     1100.61     15.78 o
   5   2  13      242.03      242.10      4.52 o
   6   2  13       95.73       89.17      2.08 o
   7   2  13      109.60      102.09      3.56 o
   8   2  13        5.55       10.05      1.64 o
 -11   3  13       59.27       51.92      3.85 o
 -10   3  13       70.54       74.52      2.00 o
  -9   3  13        1.01        3.50      1.04 o
  -8   3  13      203.83      197.42      3.56 o
  -7   3  13      457.07      458.43      8.18 o
  -6   3  13      507.56      509.71      6.91 o
  -5   3  13        5.05        3.42      1.03 o
  -4   3  13      367.73      368.18      4.19 o
  -3   3  13        3.94        4.18      0.59 o
  -2   3  13      835.20      815.49      8.65 o
  -1   3  13      300.74      293.44      4.33 o
   0   3  13       92.18       94.09      3.09 o
   1   3  13       56.06       57.10      1.76 o
   2   3  13      498.80      498.84      6.64 o
   3   3  13       32.40       29.83      1.41 o
   4   3  13      798.99      796.79     22.50 o
   5   3  13       44.25       47.21      2.32 o
   6   3  13       58.35       58.13      2.33 o
   7   3  13       33.19       31.36      1.82 o
   8   3  13        9.96       10.99      1.12 o
 -10   4  13       20.89       19.65      4.04 o
  -9   4  13       89.05       86.38      2.59 o
  -8   4  13      181.42      179.90      4.17 o
  -7   4  13       59.19       55.93      2.94 o
  -6   4  13      234.02      228.80      5.23 o
  -5   4  13      128.37      126.48      2.73 o
  -4   4  13      100.71      100.87      2.16 o
  -3   4  13       89.16       83.55      1.93 o
  -2   4  13       90.93      100.21      2.17 o
  -1   4  13      297.34      294.86      4.55 o
   0   4  13      226.87      224.04      3.78 o
   1   4  13      115.34      107.44      3.19 o
   2   4  13        6.53        7.78      1.22 o
   3   4  13       36.31       35.73      1.73 o
   4   4  13       55.24       53.82      2.15 o
   5   4  13      324.36      318.31      5.68 o
   6   4  13       82.06       86.68      2.88 o
   7   4  13       36.29       41.86      1.91 o
  -9   5  13       12.65       12.11      1.48 o
  -8   5  13       29.25       24.26      1.94 o
  -7   5  13       22.55       21.49      1.52 o
  -6   5  13       28.40       33.62      1.87 o
  -5   5  13       77.66       83.65      2.20 o
  -4   5  13        8.42        9.06      1.01 o
  -3   5  13       13.60       13.04      1.36 o
  -2   5  13      305.65      305.75      6.91 o
  -1   5  13      112.44      111.58      2.65 o
   0   5  13      106.38      110.28      3.20 o
   1   5  13      112.19      114.61      3.12 o
   2   5  13      345.83      342.86      6.07 o
   3   5  13      198.04      204.21      4.94 o
   4   5  13      183.15      193.89      5.80 o
   5   5  13       41.72       32.70      2.45 o
   6   5  13       12.49       13.14      3.08 o
  -8   6  13       26.49       30.77      2.69 o
  -7   6  13       79.00       83.25      2.73 o
  -6   6  13      132.24      136.46     10.27 o
  -5   6  13      157.15      146.49      4.39 o
  -4   6  13      302.68      323.38      6.49 o
  -3   6  13       36.80       41.16      1.86 o
  -2   6  13      369.91      366.74      6.31 o
  -1   6  13      109.20      110.13      8.72 o
   0   6  13      146.99      146.25      4.21 o
   1   6  13        1.03        0.77      1.63 o
   2   6  13       66.26       70.03      3.54 o
   3   6  13      123.30      125.60      4.62 o
   4   6  13      243.02      258.95      9.62 o
  -5   7  13       14.13       17.64      2.31 o
  -4   7  13       68.58       63.53      2.44 o
  -3   7  13       22.82       25.07      1.84 o
  -2   7  13       92.74       94.56      4.77 o
  -1   7  13      169.78      173.42      4.61 o
   0   7  13      189.80      188.13      8.46 o
   1   7  13       86.49       73.85      4.62 o
   0  -7  14      220.51      254.72      6.54 o
   1  -7  14      279.41      312.11      7.70 o
  -7  -6  14       77.39       86.14      5.19 o
  -6  -6  14       74.18       80.09      2.17 o
  -5  -6  14      147.08      163.82     12.23 o
  -4  -6  14        0.70        0.80      0.68 o
  -3  -6  14       51.85       60.03      5.22 o
  -2  -6  14       58.57       69.16      4.75 o
  -1  -6  14       21.02       19.71      2.22 o
   0  -6  14      128.41      134.35      4.38 o
   1  -6  14      131.19      138.58      5.19 o
   2  -6  14      155.58      154.42      7.84 o
   3  -6  14      130.19      127.73      3.65 o
   4  -6  14      101.93       94.63      5.77 o
  -8  -5  14      109.85      111.44      5.41 o
  -7  -5  14      123.09      130.84      3.18 o
  -6  -5  14      160.24      161.37      3.20 o
  -5  -5  14      104.48      109.34      2.91 o
  -4  -5  14       20.75       21.89      1.89 o
  -3  -5  14       77.67       90.60      2.71 o
  -2  -5  14       32.82       30.43      1.79 o
  -1  -5  14      351.16      342.39      6.57 o
   0  -5  14      138.75      131.65      5.22 o
   1  -5  14      361.34      360.55      8.81 o
   2  -5  14       98.92       96.32      2.57 o
   3  -5  14      399.53      392.80      8.60 o
   4  -5  14       98.32      101.34      3.31 o
   5  -5  14       45.19       43.46      4.23 o
   6  -5  14       50.65       55.00      3.85 o
 -10  -4  14        3.31        6.12      1.20 o
  -9  -4  14       33.82       42.99      2.95 o
  -8  -4  14       89.47       82.96      2.66 o
  -7  -4  14       65.33       59.89      2.06 o
  -6  -4  14      103.51      103.81      2.64 o
  -5  -4  14      385.36      389.37      6.70 o
  -4  -4  14      568.12      572.48      9.94 o
  -3  -4  14      513.81      505.06      8.95 o
  -2  -4  14      199.87      201.92      4.48 o
  -1  -4  14      541.19      541.24     13.56 o
   0  -4  14       91.04       97.31      6.54 o
   1  -4  14       95.41       87.69      2.81 o
   2  -4  14       82.60       83.58      2.57 o
   3  -4  14      533.46      542.76      8.04 o
   4  -4  14       12.99        8.29      2.50 o
   5  -4  14      134.96      132.86      5.57 o
   6  -4  14       31.71       36.92      3.85 o
 -11  -3  14        0.50        0.00      1.54 o
 -10  -3  14       55.45       71.67      3.33 o
  -9  -3  14       10.59        9.26      1.24 o
  -8  -3  14      555.99      551.31      8.31 o
  -7  -3  14       50.46       55.98      2.21 o
  -6  -3  14      298.35      308.92      4.81 o
  -5  -3  14       74.72       78.03      2.32 o
  -4  -3  14      158.96      158.69      3.29 o
  -3  -3  14       92.48       90.32      2.60 o
  -2  -3  14       74.19       71.98      2.69 o
  -1  -3  14       90.45       89.41      2.44 o
   0  -3  14       78.00       91.87      2.34 o
   1  -3  14      373.02      358.66      5.30 o
   2  -3  14       23.90       27.14      1.48 o
   3  -3  14      542.31      514.69      8.06 o
   4  -3  14      188.85      191.56      5.30 o
   5  -3  14       65.01       58.21      4.62 o
   6  -3  14       60.43       54.24      3.65 o
   7  -3  14       15.44       20.00      2.31 o
 -11  -2  14        3.73        5.52      0.83 o
 -10  -2  14       59.52       67.24      2.29 o
  -9  -2  14       44.91       44.28      2.01 o
  -8  -2  14      360.50      343.93      6.52 o
  -7  -2  14      289.87      284.72      5.91 o
  -6  -2  14      139.48      150.81      3.79 o
  -5  -2  14      428.44      416.04      5.70 o
  -4  -2  14       38.38       42.75      2.03 o
  -3  -2  14       79.40       88.24      2.83 o
  -2  -2  14      508.53      499.66     10.16 o
  -1  -2  14      597.86      575.29     12.44 o
   0  -2  14      300.22      283.94      4.76 o
   1  -2  14      668.92      670.66      9.44 o
   2  -2  14        2.62        4.50      1.06 o
   3  -2  14      557.89      547.28      9.33 o
   4  -2  14      224.84      217.90      4.81 o
   5  -2  14      114.85      116.61      3.58 o
   6  -2  14       11.17       10.53      1.21 o
   7  -2  14       54.12       56.96      2.89 o
   8  -2  14       48.64       43.35      2.57 o
 -11  -1  14       40.75       43.47      1.87 o
 -10  -1  14       92.46      105.35      2.56 o
  -9  -1  14       19.18       15.18      1.26 o
  -8  -1  14      245.43      237.34      3.86 o
  -7  -1  14      637.76      619.11     14.29 o
  -6  -1  14      592.47      622.36      8.97 o
  -5  -1  14      157.85      165.81      7.57 o
  -4  -1  14       37.09       36.17      2.17 o
  -3  -1  14      857.46      835.01     21.70 o
  -2  -1  14      311.65      327.24      5.90 o
  -1  -1  14      327.09      321.37      5.86 o
   0  -1  14      452.97      474.28      7.10 o
   1  -1  14      107.36      104.80      2.27 o
   2  -1  14      602.13      624.95      7.72 o
   3  -1  14      315.92      290.56      4.64 o
   4  -1  14      525.05      529.55      7.25 o
   5  -1  14        4.09        2.60      0.97 o
   6  -1  14       60.81       66.67      2.08 o
   7  -1  14        7.19        4.87      1.13 o
   8  -1  14      143.80      141.99      4.87 o
 -11   0  14       90.34       98.42      2.43 o
 -10   0  14        1.24        1.63      1.28 o
  -9   0  14      107.12      111.27      2.66 o
  -8   0  14     1104.70     1014.82     12.29 o
  -7   0  14      333.90      341.95      5.32 o
  -6   0  14      234.98      246.03      4.63 o
  -5   0  14      606.04      564.50     14.98 o
  -4   0  14      630.09      574.10     16.94 o
  -3   0  14        3.84        4.23      1.33 o
  -2   0  14     1190.62     1149.41     17.91 o
  -1   0  14       33.70       39.10      1.70 o
   0   0  14        1.28        3.71      1.20 o
   1   0  14        7.23        6.29      1.18 o
   2   0  14      182.32      215.54      3.55 o
   3   0  14       23.08       26.70      1.22 o
   4   0  14      520.02      478.07      5.89 o
   5   0  14      244.07      242.79      4.18 o
   6   0  14       94.64       82.82      2.75 o
   7   0  14       40.21       40.40      2.16 o
   8   0  14       69.39       89.28      6.73 o
   9   0  14        3.28        5.00      1.92 o
 -11   1  14       40.94       41.34      1.63 o
 -10   1  14       92.90      107.18      2.40 o
  -9   1  14       19.22       16.56      1.81 o
  -8   1  14      246.18      245.50      4.21 o
  -7   1  14      636.52      627.03      9.96 o
  -6   1  14      588.85      615.17      8.70 o
  -5   1  14      156.82      168.91      5.20 o
  -4   1  14       38.62       39.52      1.89 o
  -3   1  14      856.93      814.61     23.46 o
  -2   1  14      308.52      326.96      9.66 o
  -1   1  14      327.45      323.80      6.78 o
   0   1  14      449.48      458.10     10.78 o
   1   1  14      107.43      109.81      2.82 o
   2   1  14      604.06      618.32      7.88 o
   3   1  14      318.32      305.74      4.52 o
   4   1  14      526.53      523.02      6.67 o
   5   1  14        4.10        3.79      0.92 o
   6   1  14       59.71       63.93      2.20 o
   7   1  14        6.89        5.23      1.41 o
   8   1  14      143.14      162.25      5.58 o
 -11   2  14        3.53        4.30      0.88 o
 -10   2  14       60.29       70.64      2.28 o
  -9   2  14       45.61       43.61      1.58 o
  -8   2  14      363.92      339.78      5.08 o
  -7   2  14      286.60      284.02      5.00 o
  -6   2  14      141.64      145.65      2.61 o
  -5   2  14      427.36      411.76      5.51 o
  -4   2  14       37.79       43.26      2.07 o
  -3   2  14       79.83       86.52      2.53 o
  -2   2  14      505.22      492.84      8.21 o
  -1   2  14      597.73      581.78      9.20 o
   0   2  14      305.35      285.28      4.75 o
   1   2  14      668.08      668.75      9.17 o
   2   2  14        2.67        5.05      1.27 o
   3   2  14      558.55      540.79      7.98 o
   4   2  14      225.63      212.28      4.32 o
   5   2  14      112.80      118.10      3.83 o
   6   2  14       11.09       13.91      0.99 o
   7   2  14       54.77       62.79      2.25 o
   8   2  14       48.00       44.40      2.85 o
 -11   3  14        0.44        1.54      1.54 o
 -10   3  14       55.53       68.77      3.83 o
  -9   3  14       10.25        9.62      0.93 o
  -8   3  14      557.14      530.15      7.48 o
  -7   3  14       49.38       48.70      3.07 o
  -6   3  14      297.47      306.23      5.01 o
  -5   3  14       75.05       77.44      2.08 o
  -4   3  14      157.41      157.20      3.09 o
  -3   3  14       91.90       96.47      1.85 o
  -2   3  14       73.89       70.32      1.78 o
  -1   3  14       92.05       95.72      2.16 o
   0   3  14       77.47       84.62      2.10 o
   1   3  14      371.33      366.95      5.23 o
   2   3  14       22.69       24.57      2.00 o
   3   3  14      539.70      509.77     11.19 o
   4   3  14      188.29      186.19      5.16 o
   5   3  14       64.75       63.68      2.27 o
   6   3  14       62.28       57.29      2.73 o
   7   3  14       15.32       21.44      1.06 o
 -10   4  14        3.55        6.54      1.92 o
  -9   4  14       34.28       42.60      1.77 o
  -8   4  14       90.12       85.30      3.22 o
  -7   4  14       64.19       59.43      2.49 o
  -6   4  14      103.82       96.88      3.16 o
  -5   4  14      386.25      374.96      8.85 o
  -4   4  14      570.63      560.87      9.33 o
  -3   4  14      511.35      492.31      6.70 o
  -2   4  14      197.83      196.40      4.61 o
  -1   4  14      538.97      539.17      7.77 o
   0   4  14       90.14       97.03      4.97 o
   1   4  14       95.76       92.26      3.12 o
   2   4  14       83.27       85.00      3.15 o
   3   4  14      532.74      540.86      8.28 o
   4   4  14       13.42       10.66      1.52 o
   5   4  14      136.01      140.43      4.27 o
   6   4  14       31.78       28.95      1.97 o
  -9   5  14      232.22      240.12      9.24 o
  -8   5  14      108.99      108.84      3.39 o
  -7   5  14      123.48      132.13      3.24 o
  -6   5  14      160.46      163.44      3.86 o
  -5   5  14      104.02      112.15      2.95 o
  -4   5  14       20.43       21.25      1.23 o
  -3   5  14       77.25       84.23      3.19 o
  -2   5  14       31.71       28.11      1.71 o
  -1   5  14      354.68      352.69      5.92 o
   0   5  14      138.49      136.10      4.75 o
   1   5  14      362.06      359.89      6.80 o
   2   5  14      102.77      100.49      4.69 o
   3   5  14      395.03      399.75      7.14 o
   4   5  14       96.97      100.53      5.96 o
   5   5  14       44.99       43.53      2.57 o
  -7   6  14       77.43       73.04      3.27 o
  -6   6  14       74.94       78.52      2.81 o
  -5   6  14      148.21      147.92      3.69 o
  -4   6  14        0.74        0.51      1.04 o
  -3   6  14       51.07       51.85      2.01 o
  -2   6  14       59.06       63.92      2.15 o
  -1   6  14       21.72       18.36      1.36 o
   0   6  14      129.12      131.32      5.95 o
   1   6  14      133.48      147.70      4.98 o
   2   6  14      154.83      151.77      4.14 o
   3   6  14      128.10      129.25      6.54 o
  -4   7  14       70.05       66.93      4.23 o
  -3   7  14       16.40       13.55      1.33 o
  -2   7  14       61.20       59.25      2.36 o
  -1   7  14      162.99      161.58      7.31 o
   0   7  14      218.17      216.63      8.85 o
  -6  -6  15       71.59       87.30      8.70 o
  -5  -6  15      130.35      158.88     17.89 o
  -4  -6  15      213.37      237.77     15.33 o
  -3  -6  15       57.55       72.33      5.38 o
  -2  -6  15      570.00      614.64     36.96 o
  -1  -6  15      108.87      116.75      7.89 o
   0  -6  15       79.40       79.86      5.58 o
   1  -6  15      116.19      124.97      3.85 o
   2  -6  15      302.47      312.04     13.47 o
   3  -6  15        6.52        5.39      1.03 o
  -8  -5  15        6.58        7.70      1.36 o
  -7  -5  15       62.73       64.22      2.81 o
  -6  -5  15      149.64      147.31      3.25 o
  -5  -5  15       24.64       25.20      1.31 o
  -4  -5  15       56.10       57.57      2.15 o
  -3  -5  15      324.41      329.08      6.30 o
  -2  -5  15       78.56       79.55      3.11 o
  -1  -5  15       90.84       97.06      2.86 o
   0  -5  15       79.56       79.09      3.25 o
   1  -5  15       93.72       92.56      3.41 o
   2  -5  15      161.74      161.30      3.50 o
   3  -5  15       16.76       15.19      2.13 o
   4  -5  15      244.25      248.95     11.16 o
   5  -5  15       36.04       30.77      3.46 o
  -9  -4  15       40.39       40.25      4.04 o
  -8  -4  15      285.91      287.49      6.11 o
  -7  -4  15      351.92      361.94      6.49 o
  -6  -4  15      103.27      106.03      2.64 o
  -5  -4  15       35.64       32.81      1.57 o
  -4  -4  15       38.28       42.53      2.56 o
  -3  -4  15      479.37      489.22      8.71 o
  -2  -4  15      798.76      818.71     13.52 o
  -1  -4  15      138.60      131.03      3.29 o
   0  -4  15       83.51       84.81      2.67 o
   1  -4  15       94.54      102.11      3.13 o
   2  -4  15     1272.31     1234.18     18.00 o
   3  -4  15      652.24      639.24     17.42 o
   4  -4  15      388.65      396.04     17.32 o
   5  -4  15        6.09        5.38      2.31 o
   6  -4  15       48.85       45.77      3.85 o
 -10  -3  15      130.57      131.27      3.77 o
  -9  -3  15       17.94       18.70      1.36 o
  -8  -3  15       61.72       58.64      3.00 o
  -7  -3  15       76.52       80.47      3.51 o
  -6  -3  15      137.73      135.36      2.84 o
  -5  -3  15       40.88       33.88      1.55 o
  -4  -3  15       21.11       25.43      2.04 o
  -3  -3  15      187.97      182.24      4.74 o
  -2  -3  15      572.72      559.45      8.12 o
  -1  -3  15      170.14      148.84      3.08 o
   0  -3  15      340.44      338.66      5.57 o
   1  -3  15      115.16      110.37      2.65 o
   2  -3  15      140.25      149.69      2.93 o
   3  -3  15      101.13      102.51      5.00 o
   4  -3  15      144.61      126.15      5.57 o
   5  -3  15      223.19      231.04      8.85 o
   6  -3  15       65.54       65.39      4.62 o
   7  -3  15      188.19      204.30      6.93 o
 -11  -2  15       75.31       93.08      5.00 o
 -10  -2  15       34.23       36.81      1.42 o
  -9  -2  15       39.18       38.68      1.95 o
  -8  -2  15       75.39       65.03      2.54 o
  -7  -2  15      515.01      493.42      9.42 o
  -6  -2  15       62.47       61.81      2.12 o
  -5  -2  15      495.40      471.66      8.61 o
  -4  -2  15      260.47      261.23      4.28 o
  -3  -2  15      616.98      611.92      8.13 o
  -2  -2  15      338.61      309.08      5.64 o
  -1  -2  15     1447.01     1433.96     19.86 o
   0  -2  15       55.79       58.38      2.57 o
   1  -2  15      113.97      116.55      3.04 o
   2  -2  15      387.53      383.97      6.49 o
   3  -2  15      275.34      278.58     10.43 o
   4  -2  15       93.00       90.92      2.92 o
   5  -2  15       72.94       65.25      2.65 o
   6  -2  15        9.15        7.42      1.58 o
   7  -2  15       46.61       46.83      2.22 o
 -11  -1  15       54.01       60.61      2.95 o
 -10  -1  15       78.71       79.16      2.67 o
  -9  -1  15       31.18       29.81      1.58 o
  -8  -1  15       83.31       79.60      2.42 o
  -7  -1  15       56.74       52.68      2.60 o
  -6  -1  15       30.78       27.37      1.66 o
  -5  -1  15      246.60      217.11      4.46 o
  -4  -1  15      308.58      311.42      7.50 o
  -3  -1  15       94.16       99.84      2.49 o
  -2  -1  15      792.15      780.79     15.26 o
  -1  -1  15       49.61       49.45      1.89 o
   0  -1  15      138.20      142.31      2.91 o
   1  -1  15      288.30      290.28      4.07 o
   2  -1  15      150.97      134.99      2.52 o
   3  -1  15      451.71      468.77      6.58 o
   4  -1  15       30.89       32.62      1.64 o
   5  -1  15      368.94      368.36      5.97 o
   6  -1  15       37.91       32.25      2.15 o
   7  -1  15       13.89       13.40      1.62 o
   8  -1  15       25.07       28.08      2.18 o
 -11   0  15       86.47       94.71      2.26 o
 -10   0  15       20.43       25.94      1.59 o
  -9   0  15       79.68       67.85      1.92 o
  -8   0  15       18.78       16.95      1.19 o
  -7   0  15      687.36      605.33      9.16 o
  -6   0  15       52.54       45.38      2.77 o
  -5   0  15       78.57       83.33      2.81 o
  -4   0  15      209.78      204.80      6.37 o
  -3   0  15        0.10        0.86      1.02 o
  -2   0  15        0.25       -0.92      0.92 o
  -1   0  15     1239.17     1274.09     15.56 o
   0   0  15      204.00      188.15      5.22 o
   1   0  15        3.70        3.59      0.98 o
   2   0  15       35.01       44.53      1.56 o
   3   0  15        1.23        3.19      0.89 o
   4   0  15      243.18      244.65      3.84 o
   5   0  15       51.33       38.09      1.81 o
   6   0  15       10.13        5.96      2.13 o
   7   0  15       93.46       97.48      4.05 o
   8   0  15      132.40      146.05      4.43 o
 -11   1  15       54.79       59.79      1.62 o
 -10   1  15       78.55       79.44      1.92 o
  -9   1  15       29.77       28.60      1.49 o
  -8   1  15       85.24       81.07      2.32 o
  -7   1  15       57.13       51.27      2.06 o
  -6   1  15       32.01       31.55      3.04 o
  -5   1  15      247.04      212.89      4.51 o
  -4   1  15      309.95      290.11      4.77 o
  -3   1  15       97.05      100.09      3.31 o
  -2   1  15      793.68      747.59     11.63 o
  -1   1  15       50.08       47.51      2.09 o
   0   1  15      136.81      136.64      3.27 o
   1   1  15      285.34      286.43      4.38 o
   2   1  15      149.37      138.52      2.75 o
   3   1  15      453.21      469.97      5.98 o
   4   1  15       29.80       28.67      1.52 o
   5   1  15      367.64      357.91      7.33 o
   6   1  15       38.40       35.21      1.91 o
   7   1  15       14.55       15.56      1.55 o
   8   1  15       25.47       26.83      1.74 o
 -11   2  15       76.54       89.80      2.77 o
 -10   2  15       35.07       37.21      1.83 o
  -9   2  15       39.72       40.03      1.54 o
  -8   2  15       76.58       68.25      2.11 o
  -7   2  15      513.08      492.78      7.46 o
  -6   2  15       62.42       57.47      1.65 o
  -5   2  15      495.69      474.37     10.45 o
  -4   2  15      259.15      262.70      3.85 o
  -3   2  15      631.15      608.99      7.01 o
  -2   2  15      334.03      309.60      4.60 o
  -1   2  15     1441.11     1442.59     18.36 o
   0   2  15       55.44       62.60      2.34 o
   1   2  15      111.32      111.54      3.02 o
   2   2  15      388.21      371.36      7.32 o
   3   2  15      277.69      284.26      5.09 o
   4   2  15       91.99       88.11      2.29 o
   5   2  15       74.16       65.37      1.73 o
   6   2  15        9.05        5.80      0.87 o
   7   2  15       45.68       39.71      2.06 o
 -10   3  15      129.98      131.03      4.35 o
  -9   3  15       17.35       17.16      1.03 o
  -8   3  15       62.08       60.61      1.70 o
  -7   3  15       76.38       79.77      2.41 o
  -6   3  15      135.39      136.43      3.25 o
  -5   3  15       41.03       39.37      1.58 o
  -4   3  15       20.28       19.83      1.63 o
  -3   3  15      187.94      183.96      3.73 o
  -2   3  15      570.99      559.01      7.49 o
  -1   3  15      169.64      149.53      3.04 o
   0   3  15      339.10      334.43      5.74 o
   1   3  15      116.92      107.94      2.76 o
   2   3  15      140.83      145.91      3.27 o
   3   3  15      102.10      100.72      2.84 o
   4   3  15      147.22      141.26      3.34 o
   5   3  15      223.21      211.05      4.23 o
   6   3  15       65.73       70.02      2.01 o
   7   3  15      189.80      202.51      6.35 o
  -9   4  15       40.19       39.86      1.56 o
  -8   4  15      286.83      301.93      5.75 o
  -7   4  15      356.77      362.13      9.22 o
  -6   4  15      104.36      108.59      3.19 o
  -5   4  15       34.25       34.90      1.65 o
  -4   4  15       39.41       43.85      1.75 o
  -3   4  15      480.77      471.54     10.63 o
  -2   4  15      802.82      787.03     16.04 o
  -1   4  15      137.34      132.20      3.05 o
   0   4  15       84.55       87.05      2.92 o
   1   4  15       93.72       89.66      5.36 o
   2   4  15     1278.65     1267.03     23.00 o
   3   4  15      655.99      650.14     19.47 o
   4   4  15      384.10      384.24      8.22 o
   5   4  15        6.34        6.42      1.66 o
   6   4  15       48.77       54.50      3.85 o
  -8   5  15        6.82        7.89      1.07 o
  -7   5  15       62.35       60.27      2.17 o
  -6   5  15      147.12      147.43      3.80 o
  -5   5  15       24.70       26.44      1.41 o
  -4   5  15       56.63       60.49      4.33 o
  -3   5  15      325.43      308.12      7.00 o
  -2   5  15       77.68       80.10      2.74 o
  -1   5  15       90.52       95.98      3.05 o
   0   5  15       77.79       83.82      2.71 o
   1   5  15       92.18       88.52      2.82 o
   2   5  15      161.10      162.05      4.43 o
   3   5  15       16.75       15.01      1.63 o
   4   5  15      245.92      249.33     11.54 o
   5   5  15       36.76       37.15      2.13 o
  -6   6  15       71.63       77.09      5.75 o
  -5   6  15      130.22      149.69      4.70 o
  -4   6  15      213.59      215.92      6.83 o
  -3   6  15       57.51       65.05      4.23 o
  -2   6  15      570.21      580.59     11.84 o
  -1   6  15      110.31      112.55      4.35 o
   0   6  15       80.94       78.66      3.54 o
   1   6  15      116.96      115.71      5.39 o
   2   6  15      303.79      291.32     11.54 o
  -2   7  15       30.99       29.23      3.08 o
  -1   7  15       52.70       46.54      3.46 o
  -6  -6  16       44.62       47.34      2.50 o
  -5  -6  16       23.60       30.00      1.54 o
  -4  -6  16       10.50       17.99      1.38 o
  -3  -6  16      105.01      120.78      3.85 o
  -2  -6  16       45.64       50.77      2.31 o
  -1  -6  16       60.01       63.08      2.69 o
   0  -6  16        9.71        9.61      1.15 o
   1  -6  16       12.56       15.62      1.38 o
   2  -6  16      114.62      122.28      8.46 o
  -8  -5  16        3.93        8.20      2.12 o
  -7  -5  16       47.55       52.72      4.04 o
  -6  -5  16      149.78      170.71      7.78 o
  -5  -5  16       62.73       65.58      1.89 o
  -4  -5  16       99.02       97.18      2.83 o
  -3  -5  16      445.81      452.26     12.06 o
  -2  -5  16      154.44      162.93      4.55 o
  -1  -5  16      392.71      391.58      6.55 o
   0  -5  16       51.62       51.62      1.95 o
   1  -5  16      208.54      213.12      6.00 o
   2  -5  16      376.45      360.24      9.98 o
   3  -5  16       61.51       56.56      7.88 o
   4  -5  16      148.00      148.88      7.31 o
  -9  -4  16      118.11      118.35      4.05 o
  -8  -4  16       55.42       63.37      2.31 o
  -7  -4  16      132.95      145.56      5.00 o
  -6  -4  16       79.82       83.19      2.30 o
  -5  -4  16      137.09      133.88      3.27 o
  -4  -4  16      144.22      152.00      4.84 o
  -3  -4  16      703.59      728.04     13.12 o
  -2  -4  16      109.78      112.95      3.00 o
  -1  -4  16       80.35       86.68      3.51 o
   0  -4  16      245.13      255.46      4.98 o
   1  -4  16      312.16      319.37      5.85 o
   2  -4  16       84.65       81.42      5.72 o
   3  -4  16      266.75      267.12      8.84 o
   4  -4  16       45.28       46.15      4.62 o
   5  -4  16       84.11       90.39      5.38 o
 -10  -3  16       57.22       62.69      4.23 o
  -9  -3  16       65.37       73.40      2.57 o
  -8  -3  16        6.51       11.47      1.26 o
  -7  -3  16       41.00       40.86      1.66 o
  -6  -3  16      289.90      282.47      4.43 o
  -5  -3  16       28.64       32.05      1.96 o
  -4  -3  16     1113.44     1121.19     14.17 o
  -3  -3  16      694.47      682.89     12.12 o
  -2  -3  16      168.42      165.31      3.21 o
  -1  -3  16      180.62      186.64      3.61 o
   0  -3  16      221.15      212.65      4.07 o
   1  -3  16       62.53       59.64      3.46 o
   2  -3  16      549.56      529.81      9.78 o
   3  -3  16      255.64      235.20      8.29 o
   4  -3  16      288.98      307.20      9.51 o
   5  -3  16       29.37       25.04      2.57 o
   6  -3  16       78.81       88.08      4.23 o
 -10  -2  16       13.53       11.96      0.89 o
  -9  -2  16       73.82       71.67      2.25 o
  -8  -2  16      160.77      163.32      3.71 o
  -7  -2  16      112.19      114.55      3.33 o
  -6  -2  16        6.29        6.70      1.52 o
  -5  -2  16       59.79       64.00      2.17 o
  -4  -2  16       68.75       69.10      2.08 o
  -3  -2  16      383.53      362.37      5.44 o
  -2  -2  16      109.28      113.46      2.60 o
  -1  -2  16       51.31       49.02      1.85 o
   0  -2  16     1055.12     1041.58     15.97 o
   1  -2  16      909.16      879.07     12.57 o
   2  -2  16     1259.85     1192.62     16.48 o
   3  -2  16       25.53       27.40      1.55 o
   4  -2  16      134.21      137.91      3.20 o
   5  -2  16       58.54       53.48      1.59 o
   6  -2  16       29.67       35.40      1.91 o
   7  -2  16       80.09       84.62      5.00 o
 -11  -1  16       58.07       78.28      3.26 o
 -10  -1  16      134.08      134.84      4.10 o
  -9  -1  16       85.87       75.06      2.18 o
  -8  -1  16       35.80       41.49      2.24 o
  -7  -1  16       60.45       57.90      2.05 o
  -6  -1  16      171.26      154.37      3.79 o
  -5  -1  16      146.74      150.21      5.64 o
  -4  -1  16       92.09      100.99      5.16 o
  -3  -1  16      288.57      298.31      6.28 o
  -2  -1  16      100.15      106.78      2.64 o
  -1  -1  16      456.63      464.69      9.01 o
   0  -1  16     1157.10     1083.04     14.32 o
   1  -1  16      366.11      353.45      5.30 o
   2  -1  16     1901.29     1852.51     21.53 o
   3  -1  16       62.95       54.44      2.19 o
   4  -1  16      142.60      137.73      3.16 o
   5  -1  16       32.03       29.05      1.59 o
   6  -1  16      253.69      297.97      5.61 o
   7  -1  16       17.09       19.61      1.47 o
 -11   0  16        6.70        6.67      1.02 o
 -10   0  16        1.83        0.34      0.75 o
  -9   0  16       87.16       87.50      1.84 o
  -8   0  16       11.66       14.07      1.10 o
  -7   0  16        5.23        3.79      1.00 o
  -6   0  16        0.04        4.08      1.06 o
  -5   0  16      137.82      130.50      3.51 o
  -4   0  16      912.73      835.35     14.14 o
  -3   0  16       83.71       81.47      3.05 o
  -2   0  16     1834.75     1810.00     27.92 o
  -1   0  16        5.00        8.02      1.28 o
   0   0  16     2834.21     2701.83     33.12 o
   1   0  16      379.98      373.70      6.35 o
   2   0  16        2.93        5.13      0.85 o
   3   0  16       62.81       63.87      2.27 o
   4   0  16       10.13       12.71      1.21 o
   5   0  16       50.43       46.06      3.74 o
   6   0  16        0.08        1.25      0.96 o
   7   0  16       63.48       87.09      2.81 o
   8   0  16        6.09        4.61      1.54 o
 -10   1  16      133.42      140.04      3.46 o
  -9   1  16       85.43       74.65      2.26 o
  -8   1  16       34.67       40.40      1.90 o
  -7   1  16       60.44       56.65      2.32 o
  -6   1  16      167.21      152.53      5.64 o
  -5   1  16      145.13      141.02      3.93 o
  -4   1  16       94.60      102.27      2.87 o
  -3   1  16      288.14      276.20      5.17 o
  -2   1  16       98.24      102.53      2.66 o
  -1   1  16      454.93      453.70      7.14 o
   0   1  16     1164.33     1088.40     12.95 o
   1   1  16      369.19      354.23      5.85 o
   2   1  16     1898.26     1868.99     22.31 o
   3   1  16       61.74       53.67      1.73 o
   4   1  16      145.19      135.92      3.07 o
   5   1  16       32.21       27.62      1.54 o
   6   1  16      252.96      293.48      5.69 o
   7   1  16       17.59       18.17      1.75 o
 -10   2  16       13.84       12.01      0.91 o
  -9   2  16       73.47       67.70      1.83 o
  -8   2  16      162.02      166.40      3.19 o
  -7   2  16      113.49      110.59      2.71 o
  -6   2  16        6.17        7.84      1.21 o
  -5   2  16       60.04       61.30      2.66 o
  -4   2  16       65.50       69.70      1.97 o
  -3   2  16      385.77      371.58      5.24 o
  -2   2  16      110.75      115.48      2.81 o
  -1   2  16       51.91       52.40      2.21 o
   0   2  16     1054.65     1045.97     13.67 o
   1   2  16      908.07      876.52     13.33 o
   2   2  16     1264.97     1193.67     16.45 o
   3   2  16       24.60       27.78      1.70 o
   4   2  16      133.36      129.96      3.24 o
   5   2  16       58.56       55.96      2.25 o
   6   2  16       30.71       36.41      1.76 o
   7   2  16       81.49       91.32      3.65 o
 -10   3  16       58.63       62.31      3.85 o
  -9   3  16       65.46       74.23      2.34 o
  -8   3  16        6.01        9.15      0.93 o
  -7   3  16       41.66       43.62      1.51 o
  -6   3  16      285.63      271.02      5.02 o
  -5   3  16       28.47       30.50      1.80 o
  -4   3  16     1119.86     1129.24     14.56 o
  -3   3  16      697.35      691.10     13.01 o
  -2   3  16      168.75      168.58      3.20 o
  -1   3  16      179.48      184.18      3.71 o
   0   3  16      221.22      211.14      4.12 o
   1   3  16       62.20       56.32      2.79 o
   2   3  16      546.89      519.72      8.14 o
   3   3  16      255.77      240.21      4.35 o
   4   3  16      291.44      280.58      4.76 o
   5   3  16       29.73       27.71      2.44 o
   6   3  16       77.92       87.99      5.92 o
  -9   4  16      116.91      113.16      3.03 o
  -8   4  16       54.87       64.48      2.09 o
  -7   4  16      132.23      147.78      3.54 o
  -6   4  16       79.47       85.93      3.00 o
  -5   4  16      137.40      135.99      3.14 o
  -4   4  16      144.45      144.10      4.41 o
  -3   4  16      702.62      701.33     13.80 o
  -2   4  16      110.29      117.66      4.43 o
  -1   4  16       79.11       80.11      2.61 o
   0   4  16      250.32      259.86      6.43 o
   1   4  16      314.88      334.99      7.76 o
   2   4  16       84.93       80.62      3.32 o
   3   4  16      270.05      270.43      6.43 o
   4   4  16       45.13       49.16      2.37 o
   5   4  16       84.25       83.99      3.39 o
  -7   5  16       47.70       50.43      3.09 o
  -6   5  16      152.56      177.50      8.11 o
  -5   5  16       61.93       64.27      2.39 o
  -4   5  16       98.47       96.18      3.40 o
  -3   5  16      447.32      426.49      9.45 o
  -2   5  16      154.25      161.58      4.65 o
  -1   5  16      393.24      385.08     10.03 o
   0   5  16       52.08       53.24      3.12 o
   1   5  16      209.36      207.14      6.11 o
   2   5  16      375.43      367.64      7.69 o
   3   5  16       60.45       57.91      2.76 o
   4   5  16      149.61      146.79      4.35 o
  -6   6  16       44.42       41.92      3.46 o
  -5   6  16       22.88       24.14      2.24 o
  -4   6  16       10.30       13.53      1.46 o
  -3   6  16      105.82      108.90      5.72 o
  -2   6  16       45.03       49.21      2.29 o
  -1   6  16       59.94       66.03      3.12 o
   0   6  16       10.25       10.58      1.63 o
   1   6  16       12.35       14.35      3.85 o
  -4  -6  17      219.68      251.65      6.54 o
  -3  -6  17       86.81       98.09      3.08 o
  -2  -6  17      325.22      369.47      9.24 o
  -1  -6  17      129.37      138.49      4.23 o
   0  -6  17       77.04       78.85      2.69 o
  -7  -5  17      158.60      173.74      4.62 o
  -6  -5  17       61.47       71.11      6.15 o
  -5  -5  17       13.14       12.42      1.33 o
  -4  -5  17       61.61       65.45      3.61 o
  -3  -5  17       26.53       35.65      4.24 o
  -2  -5  17      275.18      288.66     10.18 o
  -1  -5  17       31.61       30.26      1.59 o
   0  -5  17        0.58        1.18      1.46 o
   1  -5  17       72.73       76.20      3.62 o
   2  -5  17        0.77        0.00      0.77 o
   3  -5  17       28.42       27.31      3.46 o
  -8  -4  17        7.12        7.69      1.56 o
  -7  -4  17       28.96       34.52      1.82 o
  -6  -4  17       26.67       30.53      2.29 o
  -5  -4  17       20.99       23.54      1.37 o
  -4  -4  17       11.45       13.09      1.12 o
  -3  -4  17      103.83      113.05      2.86 o
  -2  -4  17      192.88      197.06     10.09 o
  -1  -4  17      629.41      647.43     10.00 o
   0  -4  17       58.65       63.65      2.25 o
   1  -4  17       37.40       36.96      1.74 o
   2  -4  17      234.02      226.20      7.88 o
   3  -4  17      232.33      250.09     11.16 o
   4  -4  17       67.77       71.16      5.00 o
   5  -4  17       27.76       22.31      2.69 o
  -9  -3  17        8.55        9.64      2.16 o
  -8  -3  17       52.67       59.29      2.06 o
  -7  -3  17       48.09       59.66      2.31 o
  -6  -3  17       92.21       96.84      2.77 o
  -5  -3  17       80.66       78.66      2.04 o
  -4  -3  17      555.53      538.39      8.29 o
  -3  -3  17      343.48      340.64      5.65 o
  -2  -3  17      182.27      182.33      3.38 o
  -1  -3  17       92.46       98.81      2.53 o
   0  -3  17      285.14      289.86      5.09 o
   1  -3  17      506.98      500.04     11.40 o
   2  -3  17       75.64       78.83      3.45 o
   3  -3  17      128.59      117.14      5.30 o
   4  -3  17        4.82        2.57      1.75 o
   5  -3  17       44.84       48.08      3.85 o
   6  -3  17       15.06       11.15      1.54 o
 -10  -2  17       16.76       15.22      1.03 o
  -9  -2  17       40.05       36.57      1.44 o
  -8  -2  17      130.72      140.34      3.38 o
  -7  -2  17       14.14       13.93      1.68 o
  -6  -2  17       65.65       58.47      2.55 o
  -5  -2  17      102.63       90.87      3.24 o
  -4  -2  17      232.34      222.18      3.87 o
  -3  -2  17     1510.99     1476.25     17.87 o
  -2  -2  17       50.77       52.99      1.97 o
  -1  -2  17      720.29      674.84     11.19 o
   0  -2  17       17.74       21.94      1.68 o
   1  -2  17     1283.58     1253.05     24.18 o
   2  -2  17       82.36       80.64      2.70 o
   3  -2  17       64.37       68.30      2.58 o
   4  -2  17       97.13       93.84      2.99 o
   5  -2  17      224.44      222.22      4.23 o
   6  -2  17       32.64       28.46      3.08 o
 -10  -1  17        9.94        9.83      1.10 o
  -9  -1  17       64.73       62.42      1.87 o
  -8  -1  17      106.44      103.15      2.65 o
  -7  -1  17       16.15        9.76      1.40 o
  -6  -1  17       34.40       34.45      1.94 o
  -5  -1  17      795.66      747.00     16.03 o
  -4  -1  17     1022.74      975.51     31.25 o
  -3  -1  17      171.82      163.36      4.24 o
  -2  -1  17        1.11        2.21      0.97 o
  -1  -1  17       49.56       51.34      2.04 o
   0  -1  17      582.92      571.26      8.78 o
   1  -1  17       21.69       20.00      2.01 o
   2  -1  17      115.17      102.82      4.04 o
   3  -1  17      130.81      125.81      3.39 o
   4  -1  17      108.40       94.71      2.74 o
   5  -1  17       47.89       52.85      2.25 o
   6  -1  17       64.82       75.21      3.23 o
   7  -1  17      129.40      138.49      6.54 o
 -10   0  17        4.57        4.51      0.89 o
  -9   0  17        2.27       -0.52      0.95 o
  -8   0  17        6.89        9.57      1.44 o
  -7   0  17      131.99      129.95      4.10 o
  -6   0  17      105.65       88.08      2.61 o
  -5   0  17       85.05       96.51      2.62 o
  -4   0  17        1.59        5.26      1.89 o
  -3   0  17      108.76       77.58      2.93 o
  -2   0  17        0.25        0.70      1.10 o
  -1   0  17      833.66      779.93     10.62 o
   0   0  17       57.72       53.20      1.87 o
   1   0  17     6278.18     5788.89     74.43 o
   2   0  17       48.32       48.44      1.89 o
   3   0  17       77.61       63.58      2.07 o
   4   0  17        5.50        7.88      1.83 o
   5   0  17       78.89       97.48      3.38 o
   6   0  17       23.22       33.48      1.92 o
   7   0  17       35.84       38.08      3.08 o
 -10   1  17        9.80        9.39      0.89 o
  -9   1  17       64.48       64.40      2.09 o
  -8   1  17      106.65      107.35      3.07 o
  -7   1  17       16.76       11.95      1.12 o
  -6   1  17       34.55       29.65      1.59 o
  -5   1  17      794.55      747.96     11.05 o
  -4   1  17     1024.15      958.50     17.29 o
  -3   1  17      175.06      164.62      3.44 o
  -2   1  17        1.26        1.39      0.92 o
  -1   1  17       48.57       51.06      2.04 o
   0   1  17      581.83      565.72      8.64 o
   1   1  17       22.26       18.98      1.35 o
   2   1  17      114.09       97.96      3.06 o
   3   1  17      130.03      117.92      3.61 o
   4   1  17      109.36      109.89      3.20 o
   5   1  17       48.12       60.56      2.49 o
   6   1  17       64.62       70.43      2.46 o
 -10   2  17       17.49       12.31      2.31 o
  -9   2  17       39.27       34.86      1.23 o
  -8   2  17      130.58      139.84      2.72 o
  -7   2  17       13.22       14.42      1.25 o
  -6   2  17       66.91       60.49      2.53 o
  -5   2  17      102.89       92.83      2.15 o
  -4   2  17      231.86      224.01      3.80 o
  -3   2  17     1511.86     1492.29     17.23 o
  -2   2  17       50.11       52.01      1.76 o
  -1   2  17      726.40      695.12      9.89 o
   0   2  17       18.16       19.14      2.22 o
   1   2  17     1277.60     1218.50     18.52 o
   2   2  17       83.99       80.85      2.40 o
   3   2  17       67.32       71.11      2.34 o
   4   2  17       96.10       93.05      2.05 o
   5   2  17      226.43      233.28      4.22 o
   6   2  17       34.11       35.10      2.13 o
  -9   3  17        8.55        9.77      1.31 o
  -8   3  17       51.58       51.56      2.50 o
  -7   3  17       48.82       57.10      1.97 o
  -6   3  17       91.25       91.91      2.94 o
  -5   3  17       80.81       81.65      2.77 o
  -4   3  17      555.49      533.64      8.82 o
  -3   3  17      344.82      345.05      6.22 o
  -2   3  17      181.17      182.46      3.95 o
  -1   3  17       93.01       95.30      3.24 o
   0   3  17      283.25      285.34      5.00 o
   1   3  17      507.76      490.45      8.28 o
   2   3  17       74.32       76.12      1.96 o
   3   3  17      131.55      118.34      2.65 o
   4   3  17        4.60        5.53      1.29 o
   5   3  17       44.89       48.76      1.62 o
  -8   4  17        7.08        5.49      1.42 o
  -7   4  17       29.48       36.68      3.05 o
  -6   4  17       28.08       30.92      2.57 o
  -5   4  17       21.15       22.24      1.39 o
  -4   4  17       11.13       12.19      1.39 o
  -3   4  17      100.87      100.35      2.69 o
  -2   4  17      195.58      191.25      5.70 o
  -1   4  17      633.44      621.25     12.62 o
   0   4  17       58.39       61.44      4.15 o
   1   4  17       38.05       35.78      2.99 o
   2   4  17      231.96      230.64      5.68 o
   3   4  17      230.98      238.36      4.72 o
   4   4  17       68.18       73.97      2.42 o
  -6   5  17       61.37       67.04      3.78 o
  -5   5  17       13.68       16.40      1.90 o
  -4   5  17       60.58       65.61      5.22 o
  -3   5  17       27.20       30.19      3.13 o
  -2   5  17      277.46      295.23      8.02 o
  -1   5  17       32.17       35.39      2.72 o
   0   5  17        0.59        1.12      1.02 o
   1   5  17       71.22       78.53      3.25 o
   2   5  17        0.58        0.14      0.95 o
   3   5  17       28.87       30.03      1.92 o
  -3   6  17       86.87       85.10      2.73 o
  -2   6  17      327.86      309.05     11.93 o
  -1   6  17      131.62      130.02      6.16 o
   0   6  17       76.23       70.77      4.23 o
  -6  -5  18        5.71        6.98      1.35 o
  -5  -5  18       67.51       69.06      2.68 o
  -4  -5  18        3.23        5.71      1.80 o
  -3  -5  18      121.58      124.87      6.49 o
  -2  -5  18       36.06       35.87      2.15 o
  -1  -5  18       97.99      102.66      2.92 o
   0  -5  18       56.82       56.57      2.37 o
   1  -5  18       44.36       44.10      2.12 o
  -8  -4  18       91.36      107.38      5.96 o
  -7  -4  18        3.87        2.54      0.85 o
  -6  -4  18       79.88       75.90      4.87 o
  -5  -4  18      126.93      128.64      3.71 o
  -4  -4  18      185.98      198.38      4.66 o
  -3  -4  18      489.50      489.07      7.32 o
  -2  -4  18       12.78       14.18      1.15 o
  -1  -4  18       78.32       89.40      2.60 o
   0  -4  18       36.97       36.16      1.86 o
   1  -4  18       24.78       28.77      3.55 o
   2  -4  18      204.94      216.60     10.39 o
   3  -4  18       59.91       76.15      5.00 o
   4  -4  18       38.58       39.23      3.46 o
  -9  -3  18       12.56       17.03      2.42 o
  -8  -3  18       17.23       16.15      1.48 o
  -7  -3  18       18.67       18.57      1.41 o
  -6  -3  18        4.69        3.81      1.07 o
  -5  -3  18       45.97       48.59      1.71 o
  -4  -3  18      120.87      118.17      2.41 o
  -3  -3  18      309.05      320.65      6.04 o
  -2  -3  18      237.29      226.08      3.79 o
  -1  -3  18      156.15      151.22      3.06 o
   0  -3  18       20.18       19.40      1.53 o
   1  -3  18       63.75       63.56      4.74 o
   2  -3  18        9.54        9.89      3.85 o
   3  -3  18       65.58       69.74      6.54 o
   4  -3  18      128.44      134.25      6.54 o
   5  -3  18       11.28       12.69      1.92 o
  -9  -2  18       64.55       67.29      3.42 o
  -8  -2  18       14.71       16.49      1.34 o
  -7  -2  18       16.71       16.31      1.44 o
  -6  -2  18        0.04        1.06      1.07 o
  -5  -2  18       31.63       30.52      2.15 o
  -4  -2  18      257.47      252.71      5.67 o
  -3  -2  18      271.69      262.29      5.40 o
  -2  -2  18      340.44      351.91      7.68 o
  -1  -2  18       48.38       51.66      2.35 o
   0  -2  18      684.10      657.38     10.77 o
   1  -2  18       34.18       30.63      2.03 o
   2  -2  18      287.79      269.98      8.94 o
   3  -2  18      123.52      127.18      3.54 o
   4  -2  18        5.15        3.01      1.17 o
   5  -2  18       45.03       51.07      2.50 o
 -10  -1  18        4.54        5.77      1.92 o
  -9  -1  18       11.96       13.17      0.94 o
  -8  -1  18       52.29       43.58      1.89 o
  -7  -1  18        0.96        1.12      1.11 o
  -6  -1  18       27.51       23.09      1.93 o
  -5  -1  18      157.86      146.33      5.75 o
  -4  -1  18      687.02      621.61     11.42 o
  -3  -1  18      352.54      356.24      6.19 o
  -2  -1  18      313.81      274.25      5.01 o
  -1  -1  18       29.86       33.02      1.78 o
   0  -1  18      421.15      395.09      7.94 o
   1  -1  18      164.75      166.38      6.83 o
   2  -1  18       45.35       42.25      2.50 o
   3  -1  18      213.28      216.34      4.75 o
   4  -1  18      155.21      151.04      4.00 o
   5  -1  18      163.66      184.46      7.66 o
 -10   0  18        3.43        3.35      0.95 o
  -9   0  18      103.85      114.91      5.22 o
  -8   0  18        0.59        1.59      0.69 o
  -7   0  18        1.50        1.84      0.79 o
  -6   0  18        1.62        3.96      0.97 o
  -5   0  18      149.97      147.09      3.47 o
  -4   0  18      650.52      579.94     10.50 o
  -3   0  18      108.63      107.06      2.98 o
  -2   0  18      171.72      209.68      4.92 o
  -1   0  18       22.02       26.79      1.66 o
   0   0  18       56.00       59.38      2.21 o
   1   0  18      154.98      173.77      3.33 o
   2   0  18       13.37       14.13      1.26 o
   3   0  18       32.09       37.02      2.09 o
   4   0  18      107.73      113.88      4.48 o
   5   0  18        0.02        1.24      1.20 o
   6   0  18       94.87       93.93      2.73 o
 -10   1  18        4.67        4.23      1.15 o
  -9   1  18       12.10       12.52      1.33 o
  -8   1  18       51.91       43.90      1.97 o
  -7   1  18        1.16        2.19      1.03 o
  -6   1  18       28.54       24.18      1.86 o
  -5   1  18      158.77      140.68      3.26 o
  -4   1  18      688.80      615.82      8.64 o
  -3   1  18      352.05      345.25      5.13 o
  -2   1  18      314.75      274.61      4.96 o
  -1   1  18       29.71       30.33      1.79 o
   0   1  18      418.47      394.73      6.99 o
   1   1  18      164.03      161.32      3.61 o
   2   1  18       45.40       45.13      2.07 o
   3   1  18      213.51      214.29      4.38 o
   4   1  18      156.47      151.12      4.14 o
   5   1  18      162.34      175.30      4.43 o
   6   1  18      189.84      205.03      5.69 o
  -9   2  18       63.36       61.54      1.68 o
  -8   2  18       14.09       14.85      1.06 o
  -7   2  18       18.18       20.62      1.87 o
  -6   2  18        0.05       -0.61      0.84 o
  -5   2  18       32.02       30.14      1.32 o
  -4   2  18      257.47      245.70      3.99 o
  -3   2  18      273.74      261.08      3.96 o
  -2   2  18      337.97      342.42      6.02 o
  -1   2  18       48.48       50.51      2.04 o
   0   2  18      685.09      656.72     10.20 o
   1   2  18       34.44       29.06      2.36 o
   2   2  18      287.09      270.00      4.72 o
   3   2  18      123.20      124.80      3.10 o
   4   2  18        5.36        3.70      0.96 o
   5   2  18       45.95       58.30      2.26 o
   6   2  18       17.12       14.61      1.54 o
  -9   3  18       12.84       14.61      2.31 o
  -8   3  18       16.69       19.53      4.04 o
  -7   3  18       18.95       18.65      1.52 o
  -6   3  18        4.96        6.09      1.07 o
  -5   3  18       45.02       45.48      2.08 o
  -4   3  18      119.35      117.47      2.98 o
  -3   3  18      311.12      316.92      5.70 o
  -2   3  18      239.71      215.17      4.93 o
  -1   3  18      156.29      146.81      4.01 o
   0   3  18       19.85       17.31      1.21 o
   1   3  18       64.99       60.88      2.15 o
   2   3  18        8.92        8.34      0.94 o
   3   3  18       64.45       71.00      1.90 o
   4   3  18      129.73      128.71      2.49 o
  -8   4  18       90.88       95.78      5.39 o
  -7   4  18        3.83        3.69      1.54 o
  -6   4  18       79.61       76.29      2.66 o
  -5   4  18      128.96      144.42      3.82 o
  -4   4  18      187.51      204.94      3.79 o
  -3   4  18      489.80      484.47     11.11 o
  -2   4  18       12.80       15.76      1.24 o
  -1   4  18       78.44       90.83      3.64 o
   0   4  18       37.90       36.85      2.22 o
   1   4  18       23.75       21.96      1.78 o
   2   4  18      200.49      214.17      5.14 o
   3   4  18       59.56       63.72      2.49 o
   4   4  18       38.67       40.77      3.46 o
  -6   5  18        5.40        6.15      1.92 o
  -5   5  18       66.72       67.90      2.88 o
  -4   5  18        2.94        5.47      1.47 o
  -3   5  18      120.36      117.83      7.01 o
  -2   5  18       37.08       29.90      2.30 o
  -1   5  18       97.05      102.51      3.94 o
   0   5  18       57.12       55.84      3.27 o
   1   5  18       46.04       44.34      2.57 o
   2   5  18       83.23       75.78      4.62 o
  -4  -5  19       29.83       33.92      2.12 o
  -3  -5  19        6.38        7.97      0.96 o
  -2  -5  19      128.82      133.78     15.19 o
  -1  -5  19       15.52       18.92      1.38 o
   0  -5  19      389.80      382.24     15.01 o
   1  -5  19       59.71       67.31      4.62 o
  -7  -4  19       55.94       61.21      4.81 o
  -6  -4  19      129.98      122.82      4.05 o
  -5  -4  19      164.36      172.36      5.39 o
  -4  -4  19       66.65       69.95      2.18 o
  -3  -4  19       55.82       53.45      3.11 o
  -2  -4  19       44.19       42.76      2.39 o
  -1  -4  19       27.49       26.28      2.05 o
   0  -4  19        8.25        5.55      1.06 o
   1  -4  19      148.53      152.34      8.08 o
   2  -4  19      105.35      109.24      6.15 o
   3  -4  19       73.81       75.77      4.62 o
  -8  -3  19        6.12        7.54      1.09 o
  -7  -3  19        6.42        5.65      0.92 o
  -6  -3  19        3.16        4.35      1.28 o
  -5  -3  19       11.39       17.12      2.16 o
  -4  -3  19      147.27      142.30      3.27 o
  -3  -3  19      122.49      120.15      2.61 o
  -2  -3  19       24.47       23.15      1.57 o
  -1  -3  19       72.07       71.59      2.43 o
   0  -3  19      129.35      129.94      3.83 o
   1  -3  19      108.54      105.32      4.75 o
   2  -3  19       47.01       48.10      3.26 o
   3  -3  19       38.48       39.32      2.72 o
   4  -3  19       34.53       26.92      2.69 o
  -9  -2  19       85.70       85.17      2.52 o
  -8  -2  19       47.62       50.87      1.86 o
  -7  -2  19        0.02        1.71      1.11 o
  -6  -2  19       52.51       54.32      2.47 o
  -5  -2  19      127.47      125.54      3.75 o
  -4  -2  19       63.00       63.10      2.81 o
  -3  -2  19       11.84       17.37      2.05 o
  -2  -2  19      150.58      142.20      3.63 o
  -1  -2  19       67.09       69.48      3.05 o
   0  -2  19       82.62       90.96      6.27 o
   1  -2  19       16.13       15.32      2.11 o
   2  -2  19       77.88       78.76      3.05 o
   3  -2  19      120.53      120.79      3.52 o
   4  -2  19       53.44       55.08      2.68 o
   5  -2  19       68.67       66.16      4.23 o
  -9  -1  19       19.87       24.36      1.52 o
  -8  -1  19        5.40        5.52      0.94 o
  -7  -1  19       35.20       35.02      1.93 o
  -6  -1  19       26.65       25.01      2.00 o
  -5  -1  19       47.58       40.14      2.32 o
  -4  -1  19      184.00      193.14      3.89 o
  -3  -1  19       89.42       98.66      2.78 o
  -2  -1  19      189.07      187.21      5.84 o
  -1  -1  19      519.37      517.57     10.98 o
   0  -1  19      169.50      179.28      5.17 o
   1  -1  19      112.02      101.60      3.16 o
   2  -1  19      260.91      254.84      6.05 o
   3  -1  19      309.68      301.04      7.28 o
   4  -1  19       47.42       55.08      2.95 o
   5  -1  19       99.17      102.58      3.50 o
  -9   0  19        8.72        6.83      1.00 o
  -8   0  19       20.14       20.36      1.09 o
  -7   0  19       74.17       61.87      2.06 o
  -6   0  19        6.78        8.75      0.99 o
  -5   0  19      108.67      127.78      3.91 o
  -4   0  19       81.47       76.87      2.43 o
  -3   0  19        5.39        9.68      1.27 o
  -2   0  19        2.25        4.77      1.06 o
  -1   0  19       13.05       15.19      1.56 o
   0   0  19       33.96       36.72      1.83 o
   1   0  19        3.24        0.11      0.82 o
   2   0  19      111.96      120.50      3.17 o
   3   0  19      256.53      253.13      6.04 o
   4   0  19       38.24       36.98      2.06 o
   5   0  19        4.52        1.54      0.89 o
  -9   1  19       20.38       24.45      1.47 o
  -8   1  19        5.21        5.72      1.67 o
  -7   1  19       34.70       30.15      1.65 o
  -6   1  19       26.16       25.05      2.04 o
  -5   1  19       47.84       45.72      1.61 o
  -4   1  19      185.36      184.34      3.41 o
  -3   1  19       88.10       91.91      3.21 o
  -2   1  19      187.89      179.38      4.47 o
  -1   1  19      521.18      517.51      8.59 o
   0   1  19      168.45      179.78      3.86 o
   1   1  19      111.19      100.80      3.28 o
   2   1  19      260.24      253.49      4.93 o
   3   1  19      307.89      308.71      5.48 o
   4   1  19       47.55       52.99      2.26 o
   5   1  19       99.44      108.02      2.29 o
  -9   2  19       84.19       83.85      4.62 o
  -8   2  19       47.09       51.33      1.98 o
  -7   2  19        0.01        2.73      0.97 o
  -6   2  19       53.35       56.13      2.88 o
  -5   2  19      128.77      129.27      2.92 o
  -4   2  19       63.89       62.74      2.07 o
  -3   2  19       11.00       17.33      0.97 o
  -2   2  19      153.48      149.92      3.17 o
  -1   2  19       68.26       75.41      2.28 o
   0   2  19       82.11       87.88      2.40 o
   1   2  19       15.09       14.23      1.65 o
   2   2  19       76.52       76.19      2.16 o
   3   2  19      119.68      129.75      3.26 o
   4   2  19       53.00       57.77      2.19 o
   5   2  19       68.43       72.31      3.08 o
  -8   3  19        5.79        7.42      3.08 o
  -7   3  19        6.65        6.93      1.54 o
  -6   3  19        3.01        3.73      1.17 o
  -5   3  19       11.86       19.43      1.62 o
  -4   3  19      146.51      144.54      3.49 o
  -3   3  19      121.45      118.66      2.84 o
  -2   3  19       23.57       22.74      2.11 o
  -1   3  19       73.31       74.53      2.48 o
   0   3  19      130.15      133.90      3.61 o
   1   3  19      108.25      103.86      2.03 o
   2   3  19       46.31       44.95      1.82 o
   3   3  19       38.38       36.49      1.62 o
  -6   4  19      129.86      136.00      6.54 o
  -5   4  19      163.85      184.53      4.19 o
  -4   4  19       67.58       69.20      2.43 o
  -3   4  19       56.64       53.00      1.95 o
  -2   4  19       44.19       42.60      2.88 o
  -1   4  19       27.83       27.53      1.84 o
   0   4  19        8.48        7.47      1.33 o
   1   4  19      151.27      157.20      3.99 o
   2   4  19      104.97      109.29      4.18 o
  -4   5  19       30.31       30.00      3.08 o
  -3   5  19        6.52        6.82      1.35 o
  -2   5  19      128.51      124.25      5.77 o
  -1   5  19       14.72       17.59      1.75 o
   0   5  19      391.68      407.65     12.70 o
  -6  -4  20       36.05       38.08      3.08 o
  -5  -4  20      209.66      198.00      5.86 o
  -4  -4  20        8.80       10.65      1.30 o
  -3  -4  20       21.07       19.21      1.44 o
  -2  -4  20        2.30        2.77      0.91 o
  -1  -4  20       71.63       79.69      8.46 o
   0  -4  20      117.40      115.63      4.48 o
   1  -4  20       20.65       20.77      3.08 o
   2  -4  20       27.02       25.38      2.69 o
  -7  -3  20       33.60       39.92      2.17 o
  -6  -3  20       92.08      109.18      4.00 o
  -5  -3  20       44.81       47.00      2.96 o
  -4  -3  20      166.49      176.10      4.19 o
  -3  -3  20       51.42       53.40      2.27 o
  -2  -3  20       53.76       56.06      3.08 o
  -1  -3  20      129.32      136.25      3.96 o
   0  -3  20       30.82       27.32      5.58 o
   1  -3  20       23.17       23.60      2.30 o
   2  -3  20       85.86       93.28      3.81 o
   3  -3  20       62.92       65.06      2.85 o
  -8  -2  20        4.84        5.43      0.89 o
  -7  -2  20       23.45       24.88      1.51 o
  -6  -2  20      104.66      113.56      3.17 o
  -5  -2  20       60.13       55.71      2.45 o
  -4  -2  20       81.80       87.44      4.16 o
  -3  -2  20       66.03       72.34      3.05 o
  -2  -2  20       64.43       60.05      4.98 o
  -1  -2  20       30.82       34.65      2.20 o
   0  -2  20       55.77       62.48      4.12 o
   1  -2  20       86.15       84.89      5.92 o
   2  -2  20      104.17      106.81      3.22 o
   3  -2  20       21.16       19.79      1.27 o
   4  -2  20       83.60       80.78      5.00 o
  -9  -1  20       24.51       19.71      2.12 o
  -8  -1  20       29.23       29.90      1.21 o
  -7  -1  20        2.23        2.18      0.95 o
  -6  -1  20        9.52       12.47      1.35 o
  -5  -1  20       77.81       83.00      3.16 o
  -4  -1  20       34.32       32.56      2.20 o
  -3  -1  20        0.41       -1.02      1.02 o
  -2  -1  20       30.50       33.05      3.44 o
  -1  -1  20       61.70       66.64      4.10 o
   0  -1  20       78.57       87.02      3.40 o
   1  -1  20      113.42      108.20      3.05 o
   2  -1  20      119.54      111.67      2.89 o
   3  -1  20       20.57       24.17      1.44 o
   4  -1  20       85.72       93.86      2.87 o
  -9   0  20       16.51       13.08      2.31 o
  -8   0  20       34.47       30.02      1.61 o
  -7   0  20        5.45        7.27      0.96 o
  -6   0  20       87.72       72.70      2.98 o
  -5   0  20        0.34        0.60      0.77 o
  -4   0  20       61.03       66.32      2.19 o
  -3   0  20        0.59        1.75      1.25 o
  -2   0  20        0.88        0.92      0.95 o
  -1   0  20      118.20      139.63      3.07 o
   0   0  20        7.43        6.77      0.94 o
   1   0  20       19.89       16.11      1.36 o
   2   0  20      188.01      165.46      4.51 o
   3   0  20      150.46      150.43      4.12 o
   4   0  20        6.63        5.33      1.02 o
   5   0  20        0.13        0.77      1.54 o
  -9   1  20       24.90       22.95      2.12 o
  -8   1  20       29.48       29.25      1.63 o
  -7   1  20        2.15        1.29      0.83 o
  -6   1  20        9.37       13.06      1.15 o
  -5   1  20       76.92       78.89      2.73 o
  -4   1  20       33.29       28.96      1.36 o
  -3   1  20        0.47        0.53      0.98 o
  -2   1  20       31.47       32.78      1.42 o
  -1   1  20       62.55       66.91      3.00 o
   0   1  20       77.99       91.80      4.68 o
   1   1  20      111.70      108.63      3.12 o
   2   1  20      120.34      123.37      4.80 o
   3   1  20       20.48       27.70      1.69 o
   4   1  20       87.14      102.56      2.52 o
  -8   2  20        4.67        4.61      1.92 o
  -7   2  20       22.83       22.51      1.27 o
  -6   2  20      103.82      112.74      2.93 o
  -5   2  20       59.77       52.29      2.18 o
  -4   2  20       80.01       79.36      2.62 o
  -3   2  20       66.57       70.54      2.03 o
  -2   2  20       65.01       62.98      1.95 o
  -1   2  20       30.66       33.32      1.49 o
   0   2  20       55.98       64.60      2.69 o
   1   2  20       87.74       92.39      2.70 o
   2   2  20      104.94      103.10      2.46 o
   3   2  20       21.29       23.09      2.17 o
   4   2  20       85.42       82.31      3.46 o
  -7   3  20       33.12       41.60      3.27 o
  -6   3  20       91.79      107.38      4.73 o
  -5   3  20       44.67       46.03      2.12 o
  -4   3  20      166.11      173.51      4.58 o
  -3   3  20       51.51       54.62      2.36 o
  -2   3  20       54.95       53.86      1.98 o
  -1   3  20      130.10      133.64      2.75 o
   0   3  20       31.22       31.36      1.33 o
   1   3  20       23.26       25.19      1.68 o
   2   3  20       85.67       87.70      7.12 o
   3   3  20       63.27       68.08      4.23 o
  -6   4  20       35.36       41.54      3.46 o
  -5   4  20      209.68      209.31      8.85 o
  -4   4  20        9.36        5.38      1.92 o
  -3   4  20       20.26       16.30      1.24 o
  -2   4  20        2.39        2.69      0.95 o
  -1   4  20       71.94       76.33      2.51 o
   0   4  20      114.21      120.15      3.15 o
   1   4  20       20.17       18.79      1.75 o
  -4  -4  21       24.74       31.44      2.18 o
  -3  -4  21       62.80       59.05      2.99 o
  -2  -4  21       44.53       43.08      2.88 o
  -1  -4  21       23.08       22.69      3.08 o
   0  -4  21      153.09      160.81      7.31 o
  -6  -3  21       43.27       43.03      2.50 o
  -5  -3  21        6.91        9.78      1.44 o
  -4  -3  21        5.49        2.50      2.12 o
  -3  -3  21       53.01       58.04      2.37 o
  -2  -3  21        0.19        0.58      1.36 o
  -1  -3  21       40.96       48.38      3.12 o
   0  -3  21      103.96      120.01      6.15 o
   1  -3  21       59.03       56.63      6.92 o
  -7  -2  21        1.65        1.21      0.69 o
  -6  -2  21       13.53       10.73      1.13 o
  -5  -2  21      190.66      191.46      4.22 o
  -4  -2  21       39.79       45.30      2.97 o
  -3  -2  21       17.92       20.23      1.69 o
  -2  -2  21        5.55        2.81      1.17 o
  -1  -2  21       92.91       92.59      3.22 o
   0  -2  21      118.65      133.88      3.83 o
   1  -2  21       48.91       45.65      2.12 o
   2  -2  21       57.64       58.51      2.37 o
   3  -2  21      125.20      115.41      5.77 o
  -8  -1  21       10.53       11.84      2.88 o
  -7  -1  21       68.46       68.05      4.00 o
  -6  -1  21       19.87       21.63      1.42 o
  -5  -1  21       36.42       48.38      3.92 o
  -4  -1  21       47.79       54.97      4.53 o
  -3  -1  21       37.02       35.13      2.14 o
  -2  -1  21       82.02       79.77      4.04 o
  -1  -1  21      158.14      170.55      4.65 o
   0  -1  21        0.27        2.16      1.33 o
   1  -1  21        8.34        9.19      1.15 o
   2  -1  21       14.11       15.88      1.17 o
   3  -1  21       25.61       22.63      1.47 o
   4  -1  21        1.10        2.31      1.54 o
  -8   0  21       23.34       22.69      3.08 o
  -7   0  21        9.93       13.04      1.13 o
  -6   0  21       16.20       19.80      1.19 o
  -5   0  21       23.38       18.87      1.06 o
  -4   0  21       76.13       82.07      2.14 o
  -3   0  21      146.44      140.27      5.03 o
  -2   0  21        0.17        0.28      0.74 o
  -1   0  21       94.21       86.92      2.19 o
   0   0  21       43.29       43.56      2.33 o
   1   0  21       36.13       24.93      1.84 o
   2   0  21        8.28        5.84      1.17 o
   3   0  21        0.06        1.28      0.89 o
  -8   1  21       10.07       11.15      2.31 o
  -7   1  21       67.79       63.24      2.11 o
  -6   1  21       19.61       24.34      1.20 o
  -5   1  21       35.63       43.57      1.66 o
  -4   1  21       47.64       54.87      2.27 o
  -3   1  21       37.24       35.95      2.13 o
  -2   1  21       81.85       80.81      2.92 o
  -1   1  21      160.84      169.80      3.42 o
   0   1  21        0.21       -0.22      0.76 o
   1   1  21        7.69        9.06      0.97 o
   2   1  21       13.30       15.92      1.40 o
   3   1  21       25.39       24.90      1.94 o
  -7   2  21        1.75        1.59      0.95 o
  -6   2  21       13.45       13.50      1.10 o
  -5   2  21      188.32      181.86      4.22 o
  -4   2  21       39.02       44.63      2.23 o
  -3   2  21       17.27       18.15      1.33 o
  -2   2  21        5.69        6.85      1.08 o
  -1   2  21       93.32       96.48      2.19 o
   0   2  21      120.15      135.51      2.82 o
   1   2  21       50.17       46.66      1.68 o
   2   2  21       58.31       58.24      2.04 o
   3   2  21      125.16      121.95      5.77 o
  -6   3  21       43.68       42.08      2.13 o
  -5   3  21        7.12       10.64      1.96 o
  -4   3  21        5.87        4.10      1.20 o
  -3   3  21       53.04       59.33      1.86 o
  -2   3  21        0.15        0.27      0.76 o
  -1   3  21       41.37       50.96      2.86 o
   0   3  21      103.76      106.78      4.08 o
   1   3  21       58.44       58.07      9.04 o
   2   3  21       16.07       26.92      2.69 o
  -2   4  21       43.50       43.85      3.46 o
  -1   4  21       23.31       24.23      2.69 o
  -5  -3  22      104.85      130.02      6.15 o
  -4  -3  22       14.46       15.63      1.63 o
  -3  -3  22        9.23       10.53      2.31 o
  -2  -3  22       35.24       39.79      4.04 o
  -1  -3  22       29.65       33.50      2.18 o
   0  -3  22       16.33       18.46      2.69 o
  -6  -2  22       19.66       25.38      2.69 o
  -5  -2  22       64.70       72.69      4.62 o
  -4  -2  22        2.65        4.32      1.02 o
  -3  -2  22       82.75       89.60      2.87 o
  -2  -2  22       23.99       26.16      1.69 o
  -1  -2  22       41.54       42.40      1.92 o
   0  -2  22        6.62        6.99      1.02 o
   1  -2  22       10.59       10.17      1.73 o
  -6  -1  22       41.80       43.47      1.59 o
  -5  -1  22       12.44       14.66      1.15 o
  -4  -1  22       32.97       35.08      2.79 o
  -3  -1  22       39.18       39.91      2.00 o
  -2  -1  22       54.42       56.03      2.29 o
  -1  -1  22       30.52       31.74      1.75 o
   0  -1  22       44.90       58.21      1.95 o
   1  -1  22       21.74       26.54      1.24 o
   2  -1  22       30.91       31.54      3.08 o
  -7   0  22      107.66      109.25      4.23 o
  -6   0  22       55.53       65.93      2.21 o
  -5   0  22       35.39       37.85      1.82 o
  -4   0  22        0.17        1.86      0.85 o
  -3   0  22        9.99        6.59      1.00 o
  -2   0  22       58.71       61.26      1.89 o
  -1   0  22      139.74      152.32      6.83 o
   0   0  22       34.06       37.22      2.06 o
   1   0  22       68.83       77.47      4.30 o
   2   0  22        6.22        4.23      1.00 o
  -7   1  22       49.78       54.23      3.85 o
  -6   1  22       42.77       46.74      3.31 o
  -5   1  22       12.36       13.54      1.06 o
  -4   1  22       32.42       37.13      1.72 o
  -3   1  22       39.68       39.90      1.53 o
  -2   1  22       53.58       53.00      2.03 o
  -1   1  22       30.00       30.40      1.81 o
   0   1  22       46.86       58.69      1.90 o
   1   1  22       21.46       23.42      1.29 o
   2   1  22       30.79       32.53      2.69 o
  -5   2  22       65.79       74.01      2.51 o
  -4   2  22        2.89        3.88      1.02 o
  -3   2  22       81.32       82.09      2.54 o
  -2   2  22       24.71       28.22      1.39 o
  -1   2  22       40.26       41.15      1.62 o
   0   2  22        7.36        9.82      1.12 o
   1   2  22       10.67       10.38      2.31 o
  -3   3  22        9.39       10.77      1.92 o
  -2   3  22       35.31       36.19      2.18 o
  -1   3  22       28.23       28.31      4.04 o
   0   3  22       16.37       19.23      2.31 o
  -4  -2  23       45.58       47.31      3.08 o
  -3  -2  23       33.90       38.08      3.08 o
  -2  -2  23       90.67      103.09      5.39 o
  -1  -2  23       21.86       22.69      2.69 o
  -4  -1  23       43.29       50.40      3.27 o
  -3  -1  23       51.41       52.35      1.92 o
  -2  -1  23       78.19       84.29      4.97 o
  -1  -1  23        8.25       11.70      1.31 o
   0  -1  23       37.46       43.08      3.46 o
  -5   0  23        0.88        0.77      1.15 o
  -4   0  23      180.26      183.13      6.16 o
  -3   0  23        2.70        1.68      0.79 o
  -2   0  23       97.94      105.20      4.58 o
  -1   0  23       68.76       72.30      2.10 o
   0   0  23        1.18        1.05      0.81 o
   1   0  23       34.98       36.54      3.08 o
  -4   1  23       43.03       46.75      2.57 o
  -3   1  23       51.54       55.38      3.85 o
  -2   1  23       78.02       76.48      2.24 o
  -1   1  23        7.93       10.80      1.02 o
   0   1  23       38.93       45.02      1.63 o
  -1   2  23       21.87       22.69      2.31 o
 
